# Supplementary material for: 5,5′-Seleno­bis­(2-hy­droxy­benzaldehyde)
Source: Acta Crystallogr Sect E Struct Rep Online. 2011 Oct 22;67(Pt 11):o2983. doi: 10.1107/S1600536811042097 (PMC3247385; doi:10.1107/S1600536811042097)
Supplement: Supplementary file 1 [file e-67-o2983-sup1.cif]

##############################################################################
#                                                                            #
# This CIF contains the data in a paper accepted for publication in          #
# Acta Crystallographica Section E. It conforms to the requirements of       #
# Notes for Authors for Acta Crystallographica Section E, and has been       #
# peer reviewed under the auspices of the IUCr Commission on Journals.       #
#                                                                            #
# Full details of the Crystallographic Information File format               #
# are given in the paper "The Crystallographic Information File (CIF):       #
# a New Standard Archive File for Crystallography" by S. R. Hall, F. H.      #
# Allen and I. D. Brown [Acta Cryst. (1991), A47, 655-685].                  #
#                                                                            #
# The current version of the core CIF dictionary is obtainable from          #
# ftp://ftp.iucr.org/pub/cif_core.dic.                                       #
#                                                                            #
# Software is freely available for graphical display of the structure(s)     #
# in this CIF. For information consult the CIF software page                 #
# http://www.iucr.org/resources/cif/software.                                #
#                                                                            #
# This file may be used for bona fide research purposes within the           #
# scientific community so long as proper attribution is given to the journal # 
# article from which it was obtained.                                        #
#                                                                            #
##############################################################################
data_I
_audit_creation_method     SHELXL-97
_chemical_name_systematic
;
5,5'-Selenobis(2-hydroxybenzaldehyde)
;
_chemical_name_common     ?
_chemical_formula_moiety     'C14 H10 O4 Se'
_chemical_formula_sum     'C14 H10 O4 Se'
_chemical_formula_iupac     'C14 H10 O4 Se'
_chemical_formula_weight     321.18
_chemical_melting_point     ?
_symmetry_cell_setting     monoclinic
_symmetry_space_group_name_H-M     'P 21/n'
_symmetry_space_group_name_Hall     '-P 2yn'
loop_
    _symmetry_equiv_pos_as_xyz
    'x, y, z'
    '-x+1/2, y+1/2, -z+1/2'
    '-x, -y, -z'
    'x-1/2, -y-1/2, z-1/2'
_cell_length_a     7.7652(5)
_cell_length_b     11.9129(8)
_cell_length_c     13.3353(9)
_cell_angle_alpha     90.00
_cell_angle_beta     90.3040(10)
_cell_angle_gamma     90.00
_cell_volume     1233.58(14)
_cell_formula_units_Z     4
_cell_measurement_reflns_used     3183
_cell_measurement_theta_min     2.29
_cell_measurement_theta_max     27.77
_cell_measurement_temperature     296(2)
_exptl_crystal_description     block
_exptl_crystal_colour     yellow
_exptl_crystal_size_max     0.30
_exptl_crystal_size_mid     0.20
_exptl_crystal_size_min     0.20
_exptl_crystal_density_diffrn     1.729
_exptl_crystal_density_meas     ?
_exptl_crystal_density_method     'not measured'
_exptl_crystal_F_000     640
_exptl_absorpt_coefficient_mu     3.050
_exptl_absorpt_correction_type     multi-scan
_exptl_absorpt_process_details     '(SADABS; Bruker, 2001)'
_exptl_absorpt_correction_T_min     0.4614
_exptl_absorpt_correction_T_max     0.5806
_exptl_special_details
;
;
_diffrn_ambient_temperature     296(2)
_diffrn_radiation_type     MoK\a
_diffrn_radiation_wavelength     0.71073
_diffrn_radiation_source     'fine-focus sealed tube'
_diffrn_radiation_monochromator     graphite
_diffrn_measurement_device_type     'Bruker SMART APEX CCD'
_diffrn_measurement_method     '\f and \w scans'
_diffrn_detector_area_resol_mean     ?
_diffrn_reflns_number     7045
_diffrn_reflns_av_R_equivalents     0.1002
_diffrn_reflns_av_sigmaI/netI     0.0759
_diffrn_reflns_theta_min     2.29
_diffrn_reflns_theta_max     26.49
_diffrn_reflns_theta_full     26.49
_diffrn_measured_fraction_theta_max     0.997
_diffrn_measured_fraction_theta_full     0.997
_diffrn_reflns_limit_h_min     -9
_diffrn_reflns_limit_h_max     9
_diffrn_reflns_limit_k_min     -10
_diffrn_reflns_limit_k_max     14
_diffrn_reflns_limit_l_min     -16
_diffrn_reflns_limit_l_max     16
_diffrn_standards_number     0
_diffrn_standards_interval_count     ?
_diffrn_standards_interval_time     ?
_diffrn_standards_decay_%     ?
_refine_special_details
;
;
_reflns_number_total     2550
_reflns_number_gt     2041
_reflns_threshold_expression     I>2\s(I)
_refine_ls_structure_factor_coef     Fsqd
_refine_ls_matrix_type     full
_refine_ls_R_factor_all     0.0514
_refine_ls_R_factor_gt     0.0409
_refine_ls_wR_factor_gt     0.1082
_refine_ls_wR_factor_ref     0.1216
_refine_ls_goodness_of_fit_ref     1.077
_refine_ls_restrained_S_all     1.077
_refine_ls_number_reflns     2550
_refine_ls_number_parameters     172
_refine_ls_number_restraints     0
_refine_ls_hydrogen_treatment     constr
_refine_ls_weighting_scheme     calc
_refine_ls_weighting_details
                 'calc w=1/[\s^2^(Fo^2^)+(0.0633P)^2^] where P=(Fo^2^+2Fc^2^)/3'
_atom_sites_solution_hydrogens     geom
_atom_sites_solution_primary     direct
_atom_sites_solution_secondary     difmap
_refine_ls_shift/su_max     0.001
_refine_ls_shift/su_mean     0.000
_refine_diff_density_max     0.642
_refine_diff_density_min     -0.537
_refine_ls_extinction_method     none
_refine_ls_extinction_coef     ?
loop_
    _atom_type_symbol
    _atom_type_description
    _atom_type_scat_dispersion_real
    _atom_type_scat_dispersion_imag
    _atom_type_scat_source
    'C' 'C' 0.0033 0.0016
                         'International Tables Vol C Tables 4.2.6.8 and 6.1.1.4'
    'H' 'H' 0.0000 0.0000
                         'International Tables Vol C Tables 4.2.6.8 and 6.1.1.4'
    'O' 'O' 0.0106 0.0060
                         'International Tables Vol C Tables 4.2.6.8 and 6.1.1.4'
    'Se' 'Se' -0.0929 2.2259
                         'International Tables Vol C Tables 4.2.6.8 and 6.1.1.4'
_computing_data_collection     'SMART (Bruker, 2001)'
_computing_cell_refinement     'SAINT (Bruker, 2001)'
_computing_data_reduction     'SAINT (Bruker, 2001)'
_computing_structure_solution     'SHELXS97 (Sheldrick, 2008)'
_computing_structure_refinement     'SHELXL97 (Sheldrick, 2008)'
_computing_molecular_graphics     'PLATON (Spek, 2009)'
_computing_publication_material     'PLATON (Spek, 2009)'
loop_
    _atom_site_type_symbol
    _atom_site_label
    _atom_site_fract_x
    _atom_site_fract_y
    _atom_site_fract_z
    _atom_site_U_iso_or_equiv
    _atom_site_adp_type
    _atom_site_calc_flag
    _atom_site_refinement_flags
    _atom_site_occupancy
    _atom_site_symmetry_multiplicity
    _atom_site_disorder_assembly
    _atom_site_disorder_group
    Se Se1 0.10731(4) 0.81234(3) 0.62308(2) 0.04535(18) Uani d . 1 1 . .
    C C8 0.0015(4) 0.7027(3) 0.7079(2) 0.0347(7) Uani d . 1 1 . .
    C C1 0.2434(4) 0.7156(3) 0.5393(2) 0.0334(6) Uani d . 1 1 . .
    C C5 0.5117(4) 0.6774(2) 0.4565(2) 0.0340(7) Uani d . 1 1 . .
    C C6 0.4134(4) 0.7406(3) 0.5238(2) 0.0356(7) Uani d . 1 1 . .
    H H6 0.4640 0.8000 0.5583 0.043 Uiso calc R 1 1 . .
    O O1 0.5229(3) 0.5247(2) 0.33974(17) 0.0514(6) Uani d . 1 1 . .
    H H1 0.6219 0.5483 0.3355 0.077 Uiso calc R 1 1 . .
    C C13 -0.1686(4) 0.7131(3) 0.7323(2) 0.0369(7) Uani d . 1 1 . .
    H H13 -0.2337 0.7699 0.7028 0.044 Uiso calc R 1 1 . .
    C C3 0.2627(4) 0.5615(3) 0.4229(2) 0.0412(7) Uani d . 1 1 . .
    H H3 0.2116 0.5011 0.3901 0.049 Uiso calc R 1 1 . .
    O O2 0.7856(3) 0.6539(2) 0.38446(19) 0.0577(7) Uani d . 1 1 . .
    O O4 -0.5065(3) 0.5951(2) 0.8838(2) 0.0593(7) Uani d . 1 1 . .
    C C4 0.4354(4) 0.5874(3) 0.4060(2) 0.0350(7) Uani d . 1 1 . .
    C C12 -0.2473(4) 0.6400(3) 0.8007(2) 0.0366(7) Uani d . 1 1 . .
    C C2 0.1688(4) 0.6257(3) 0.4884(2) 0.0389(7) Uani d . 1 1 . .
    H H2 0.0534 0.6089 0.4990 0.047 Uiso calc R 1 1 . .
    C C7 0.6922(4) 0.7058(3) 0.4396(3) 0.0443(8) Uani d . 1 1 . .
    H H7 0.7378 0.7674 0.4733 0.053 Uiso calc R 1 1 . .
    C C10 0.0214(4) 0.5417(3) 0.8167(3) 0.0504(9) Uani d . 1 1 . .
    H H10 0.0866 0.4834 0.8436 0.060 Uiso calc R 1 1 . .
    C C9 0.0956(4) 0.6158(3) 0.7512(3) 0.0463(8) Uani d . 1 1 . .
    H H9 0.2115 0.6077 0.7354 0.056 Uiso calc R 1 1 . .
    C C11 -0.1501(4) 0.5530(3) 0.8433(3) 0.0456(8) Uani d . 1 1 . .
    O O3 -0.2165(3) 0.4793(2) 0.9087(2) 0.0676(8) Uani d . 1 1 . .
    H H3A -0.3182 0.4942 0.9183 0.101 Uiso calc R 1 1 . .
    C C14 -0.4287(4) 0.6536(3) 0.8254(3) 0.0490(8) Uani d . 1 1 . .
    H H14 -0.4889 0.7113 0.7941 0.059 Uiso calc R 1 1 . .
loop_
    _atom_site_aniso_label
    _atom_site_aniso_U_11
    _atom_site_aniso_U_22
    _atom_site_aniso_U_33
    _atom_site_aniso_U_12
    _atom_site_aniso_U_13
    _atom_site_aniso_U_23
    Se1 0.0460(2) 0.0397(2) 0.0505(3) 0.00471(13) 0.01921(17) -0.00162(15)
    C8 0.0277(15) 0.0413(18) 0.0351(15) 0.0014(12) 0.0057(12) -0.0033(13)
    C1 0.0240(14) 0.0430(16) 0.0332(15) 0.0034(12) 0.0040(12) -0.0008(14)
    C5 0.0275(15) 0.0406(17) 0.0339(14) -0.0006(12) 0.0046(12) 0.0039(13)
    C6 0.0374(16) 0.0373(17) 0.0320(15) -0.0022(13) 0.0003(13) -0.0048(14)
    O1 0.0497(13) 0.0560(15) 0.0485(13) 0.0027(11) 0.0165(11) -0.0142(12)
    C13 0.0354(16) 0.0412(17) 0.0341(15) 0.0065(13) 0.0019(13) -0.0070(14)
    C3 0.0424(17) 0.0436(18) 0.0376(16) -0.0076(14) 0.0034(14) -0.0079(15)
    O2 0.0352(14) 0.0726(17) 0.0653(16) 0.0044(12) 0.0168(12) -0.0026(15)
    O4 0.0416(14) 0.0705(18) 0.0661(16) -0.0140(12) 0.0206(12) -0.0110(14)
    C4 0.0287(14) 0.0457(18) 0.0306(14) 0.0029(13) 0.0023(12) 0.0015(14)
    C12 0.0291(15) 0.0434(18) 0.0373(16) -0.0036(13) 0.0032(13) -0.0113(14)
    C2 0.0253(15) 0.050(2) 0.0410(17) -0.0050(13) 0.0053(13) 0.0005(15)
    C7 0.0268(16) 0.058(2) 0.0483(18) -0.0035(14) 0.0002(14) 0.0020(17)
    C10 0.0308(16) 0.049(2) 0.072(2) 0.0094(15) 0.0054(16) 0.0137(19)
    C9 0.0317(16) 0.050(2) 0.058(2) 0.0061(14) 0.0081(15) -0.0037(17)
    C11 0.0453(18) 0.0418(19) 0.0496(18) -0.0030(15) 0.0058(15) -0.0008(17)
    O3 0.0511(15) 0.0664(18) 0.086(2) -0.0042(13) 0.0179(14) 0.0289(16)
    C14 0.0383(19) 0.058(2) 0.0504(19) -0.0010(16) 0.0074(16) -0.0098(19)
_geom_special_details     ?
loop_
    _geom_bond_atom_site_label_1
    _geom_bond_atom_site_label_2
    _geom_bond_site_symmetry_2
    _geom_bond_distance
    _geom_bond_publ_flag
    Se1 C8 . 1.916(3) ?
    Se1 C1 . 1.925(3) ?
    C8 C13 . 1.368(4) ?
    C8 C9 . 1.391(4) ?
    C1 C6 . 1.370(4) ?
    C1 C2 . 1.392(4) ?
    C5 C4 . 1.396(4) ?
    C5 C6 . 1.401(4) ?
    C5 C7 . 1.461(4) ?
    C6 H6 . 0.9300 ?
    O1 C4 . 1.344(4) ?
    O1 H1 . 0.8200 ?
    C13 C12 . 1.403(5) ?
    C13 H13 . 0.9300 ?
    C3 C2 . 1.374(4) ?
    C3 C4 . 1.395(4) ?
    C3 H3 . 0.9300 ?
    O2 C7 . 1.206(4) ?
    O4 C14 . 1.209(4) ?
    C12 C11 . 1.401(5) ?
    C12 C14 . 1.457(4) ?
    C2 H2 . 0.9300 ?
    C7 H7 . 0.9300 ?
    C10 C9 . 1.370(5) ?
    C10 C11 . 1.386(5) ?
    C10 H10 . 0.9300 ?
    C9 H9 . 0.9300 ?
    C11 O3 . 1.343(4) ?
    O3 H3A . 0.8200 ?
    C14 H14 . 0.9300 ?
loop_
    _geom_angle_atom_site_label_1
    _geom_angle_atom_site_label_2
    _geom_angle_atom_site_label_3
    _geom_angle_site_symmetry_1
    _geom_angle_site_symmetry_3
    _geom_angle
    _geom_angle_publ_flag
    C8 Se1 C1 . . 99.96(14) ?
    C13 C8 C9 . . 118.3(3) ?
    C13 C8 Se1 . . 119.7(2) ?
    C9 C8 Se1 . . 121.8(2) ?
    C6 C1 C2 . . 119.5(3) ?
    C6 C1 Se1 . . 119.3(2) ?
    C2 C1 Se1 . . 121.0(2) ?
    C4 C5 C6 . . 119.4(3) ?
    C4 C5 C7 . . 120.6(3) ?
    C6 C5 C7 . . 120.0(3) ?
    C1 C6 C5 . . 120.5(3) ?
    C1 C6 H6 . . 119.7 ?
    C5 C6 H6 . . 119.7 ?
    C4 O1 H1 . . 109.5 ?
    C8 C13 C12 . . 121.5(3) ?
    C8 C13 H13 . . 119.2 ?
    C12 C13 H13 . . 119.2 ?
    C2 C3 C4 . . 119.5(3) ?
    C2 C3 H3 . . 120.2 ?
    C4 C3 H3 . . 120.2 ?
    O1 C4 C3 . . 118.2(3) ?
    O1 C4 C5 . . 121.9(3) ?
    C3 C4 C5 . . 119.9(3) ?
    C11 C12 C13 . . 119.1(3) ?
    C11 C12 C14 . . 120.6(3) ?
    C13 C12 C14 . . 120.2(3) ?
    C3 C2 C1 . . 121.2(3) ?
    C3 C2 H2 . . 119.4 ?
    C1 C2 H2 . . 119.4 ?
    O2 C7 C5 . . 123.8(3) ?
    O2 C7 H7 . . 118.1 ?
    C5 C7 H7 . . 118.1 ?
    C9 C10 C11 . . 120.5(3) ?
    C9 C10 H10 . . 119.7 ?
    C11 C10 H10 . . 119.7 ?
    C10 C9 C8 . . 121.5(3) ?
    C10 C9 H9 . . 119.3 ?
    C8 C9 H9 . . 119.3 ?
    O3 C11 C10 . . 118.4(3) ?
    O3 C11 C12 . . 122.6(3) ?
    C10 C11 C12 . . 119.0(3) ?
    C11 O3 H3A . . 109.5 ?
    O4 C14 C12 . . 124.7(4) ?
    O4 C14 H14 . . 117.7 ?
    C12 C14 H14 . . 117.7 ?
loop_
    _geom_torsion_atom_site_label_1
    _geom_torsion_atom_site_label_2
    _geom_torsion_atom_site_label_3
    _geom_torsion_atom_site_label_4
    _geom_torsion_site_symmetry_1
    _geom_torsion_site_symmetry_2
    _geom_torsion_site_symmetry_3
    _geom_torsion_site_symmetry_4
    _geom_torsion
    _geom_torsion_publ_flag
    C1 Se1 C8 C13 . . . . -138.5(3) ?
    C1 Se1 C8 C9 . . . . 45.8(3) ?
    C8 Se1 C1 C6 . . . . -131.5(3) ?
    C8 Se1 C1 C2 . . . . 53.3(3) ?
    C2 C1 C6 C5 . . . . 0.8(5) ?
    Se1 C1 C6 C5 . . . . -174.5(2) ?
    C4 C5 C6 C1 . . . . -0.9(5) ?
    C7 C5 C6 C1 . . . . 179.2(3) ?
    C9 C8 C13 C12 . . . . 1.3(5) ?
    Se1 C8 C13 C12 . . . . -174.6(2) ?
    C2 C3 C4 O1 . . . . -178.4(3) ?
    C2 C3 C4 C5 . . . . 0.7(5) ?
    C6 C5 C4 O1 . . . . 179.2(3) ?
    C7 C5 C4 O1 . . . . -0.8(5) ?
    C6 C5 C4 C3 . . . . 0.1(4) ?
    C7 C5 C4 C3 . . . . -179.9(3) ?
    C8 C13 C12 C11 . . . . -1.4(5) ?
    C8 C13 C12 C14 . . . . 179.7(3) ?
    C4 C3 C2 C1 . . . . -0.8(5) ?
    C6 C1 C2 C3 . . . . 0.0(5) ?
    Se1 C1 C2 C3 . . . . 175.2(2) ?
    C4 C5 C7 O2 . . . . -1.6(5) ?
    C6 C5 C7 O2 . . . . 178.4(3) ?
    C11 C10 C9 C8 . . . . -1.3(6) ?
    C13 C8 C9 C10 . . . . 0.1(5) ?
    Se1 C8 C9 C10 . . . . 175.9(3) ?
    C9 C10 C11 O3 . . . . -179.1(3) ?
    C9 C10 C11 C12 . . . . 1.1(6) ?
    C13 C12 C11 O3 . . . . -179.5(3) ?
    C14 C12 C11 O3 . . . . -0.7(5) ?
    C13 C12 C11 C10 . . . . 0.2(5) ?
    C14 C12 C11 C10 . . . . 179.0(3) ?
    C11 C12 C14 O4 . . . . 1.6(5) ?
    C13 C12 C14 O4 . . . . -179.5(3) ?
loop_
    _geom_hbond_atom_site_label_D
    _geom_hbond_atom_site_label_H
    _geom_hbond_atom_site_label_A
    _geom_hbond_site_symmetry_A
    _geom_hbond_distance_DH
    _geom_hbond_distance_HA
    _geom_hbond_distance_DA
    _geom_hbond_angle_DHA
    O1 H1 O2 . 0.82 1.90 2.621(4) 145.8
    O3 H3A O4 . 0.82 1.95 2.660(4) 145.1
    C10 H10 Cg 3_766 0.93 2.89 3.763(3) 158
data_global
_journal_date_recd_electronic     2011-10-08
_journal_date_accepted     2011-10-12
_journal_name_full     'Acta Crystallographica, Section E'
_journal_year     2011
_journal_volume     67
_journal_issue     11
_journal_page_first     o2983
_journal_page_last     o2983
_journal_paper_category     QO
_journal_coeditor_code     LH5352
_publ_contact_author_name     'Ming-Hu Wu'
_publ_contact_author_address
;
  School of Chemistry and Chemical Engneering
  Guangdong Pharmaceutical University
  Guangzhou 510006
  China
;
_publ_contact_author_email     minghuwu@hotmail.com
_publ_contact_author_fax     ?
_publ_contact_author_phone     ?
_publ_section_title
;
5,5'-Selenobis(2-hydroxybenzaldehyde)
;
loop_
    _publ_author_name
    _publ_author_address
    'Ming-Hu Wu'
;
School of Chemistry and Chemical Engneering
Guangdong Pharmaceutical University
Guangzhou 510006
People's Republic of China
;
    'Wen-Ju Liu'
;
College of Chemistry
Central China Normal University
Wuhan 430079
People's Republic of China
;
