# Supplementary material for: 5,5′-Seleno­bis­(2-hy­droxy­benzaldehyde)
Source: Acta Crystallogr Sect E Struct Rep Online. 2011 Oct 22;67(Pt 11):o2983. doi: 10.1107/S1600536811042097 (PMC3247385; doi:10.1107/S1600536811042097)
Supplement: Supplementary file 2 [file e-67-o2983-Isup2.hkl]

# 
# h,k,l, Fc-squared, Fo-squared, sigma(Fo-squared) and status flag 
# 
data_I
_shelx_title ' 070427cm in P2(1)/n' 
_shelx_refln_list_code          4 
_shelx_F_calc_maximum      244.95 
_exptl_crystal_F_000       640.00 
_reflns_d_resolution_high  0.7966 
 
loop_ 
 _symmetry_equiv_pos_as_xyz 
 'x, y, z' 
 '-x+1/2, y+1/2, -z+1/2' 
 '-x, -y, -z' 
 'x-1/2, -y-1/2, z-1/2' 
 
_cell_length_a     7.7652 
_cell_length_b    11.9129 
_cell_length_c    13.3353 
_cell_angle_alpha  90.000 
_cell_angle_beta   90.304 
_cell_angle_gamma  90.000 
 
_shelx_F_squared_multiplier     1.000 
 
loop_ 
 _refln_index_h 
 _refln_index_k 
 _refln_index_l 
 _refln_F_squared_calc 
 _refln_F_squared_meas 
 _refln_F_squared_sigma 
 _refln_observed_status 
   2   0   0      639.86      701.84     13.12 o 
   4   0   0       88.01      152.93      7.68 o 
   6   0   0      588.66      606.84     21.11 o 
   8   0   0      585.35      525.46     31.21 o 
   1   1   0     3308.45     3608.73     44.18 o 
   2   1   0    10062.37    11597.43    409.82 o 
   3   1   0     2611.33     3181.63     71.43 o 
   4   1   0     1279.87     1444.57     27.86 o 
   5   1   0      705.03      702.73     16.38 o 
   6   1   0     1061.12     1109.47     27.91 o 
   7   1   0        8.08       14.25      6.86 o 
   8   1   0      254.05      265.47     17.32 o 
   9   1   0       29.97       32.46     11.96 o 
   0   2   0     7685.06     7044.81    821.08 o 
   1   2   0     4050.87     3914.57    292.92 o 
   2   2   0       12.49       14.61      1.62 o 
   3   2   0     1359.01     1391.57     72.17 o 
   4   2   0     3139.76     3372.43     82.82 o 
   5   2   0      143.34      163.27      5.93 o 
   6   2   0      604.79      578.40     14.60 o 
   7   2   0      523.62      521.13     15.69 o 
   8   2   0       83.97       54.42     17.69 o 
   9   2   0        3.06        7.26     11.76 o 
   1   3   0     7073.44     6768.47    448.02 o 
   2   3   0      273.60      277.96     18.48 o 
   3   3   0      593.05      580.12      9.80 o 
   4   3   0       12.93       11.70      2.26 o 
   5   3   0     3164.28     3561.60     79.75 o 
   6   3   0       67.02       50.14      8.65 o 
   7   3   0        0.45       -2.95      6.18 o 
   8   3   0       91.10       62.79     11.60 o 
   9   3   0      209.58      206.83     18.27 o 
   0   4   0       29.22       26.61      3.33 o 
   1   4   0    12363.04    12610.67    427.48 o 
   2   4   0        9.37        5.98      1.59 o 
   3   4   0     3832.11     3784.07    183.83 o 
   4   4   0       53.74       51.93      4.45 o 
   5   4   0       25.75       33.17      4.82 o 
   6   4   0       24.53       28.74      6.95 o 
   7   4   0      581.84      653.33     22.23 o 
   8   4   0        2.00       -0.09      7.82 o 
   9   4   0       66.37       88.51     20.97 o 
   1   5   0     3375.20     3436.95     68.08 o 
   2   5   0     3211.73     3222.66    136.88 o 
   3   5   0     1498.81     1366.83     63.59 o 
   4   5   0      331.80      307.45     13.15 o 
   5   5   0     3163.20     3110.22     57.99 o 
   6   5   0      726.90      721.32     17.98 o 
   7   5   0        5.42        3.44      7.04 o 
   8   5   0       26.42       12.69     11.19 o 
   9   5   0      126.47      155.09     23.37 o 
   0   6   0     4074.07     3991.29    105.96 o 
   1   6   0      962.04      952.61     13.26 o 
   2   6   0        3.38        3.45      2.65 o 
   3   6   0     5521.60     5218.27    210.82 o 
   4   6   0      448.54      410.29     13.45 o 
   5   6   0     1016.15     1020.77     25.10 o 
   6   6   0       73.27       81.29     10.49 o 
   7   6   0       11.21        9.37      7.80 o 
   8   6   0      142.26      161.18     13.04 o 
   1   7   0      406.87      420.77      9.11 o 
   2   7   0     3924.19     3843.23     78.50 o 
   3   7   0      435.78      415.72     17.37 o 
   4   7   0     1265.19     1223.77     34.90 o 
   5   7   0      161.95      156.39     11.01 o 
   6   7   0      141.63      143.23     11.29 o 
   7   7   0      172.81      157.56     12.47 o 
   8   7   0       91.13      103.04     12.23 o 
   0   8   0     3906.42     3942.90     52.82 o 
   1   8   0      201.54      175.86     13.12 o 
   2   8   0      384.15      384.06     14.69 o 
   3   8   0       51.28       60.62      6.72 o 
   4   8   0      889.04      848.22     24.57 o 
   5   8   0      265.40      233.13     12.67 o 
   6   8   0       51.56       56.38      8.91 o 
   7   8   0       51.79       66.84     10.65 o 
   8   8   0      173.01      190.27     18.62 o 
   1   9   0      293.53      273.89     10.52 o 
   2   9   0     1422.78     1296.12     32.74 o 
   3   9   0      133.97      141.76      9.67 o 
   4   9   0      135.37      125.78     12.44 o 
   5   9   0      123.08      150.48     11.22 o 
   6   9   0      424.43      433.72     19.89 o 
   7   9   0        1.92       -4.76      8.60 o 
   0  10   0     1036.41     1038.60     34.49 o 
   1  10   0      696.22      670.54     20.54 o 
   2  10   0      258.40      246.96     11.78 o 
   3  10   0      559.12      563.81     29.13 o 
   4  10   0      252.58      264.38     17.02 o 
   5  10   0       38.99       50.65     11.42 o 
   6  10   0       11.52       12.49     11.25 o 
   7  10   0      152.60      194.20     19.13 o 
   1  11   0     1501.47     1507.64     35.74 o 
   2  11   0      524.50      559.71     16.99 o 
   3  11   0      140.68      149.75     19.45 o 
   4  11   0        8.41       11.05      9.73 o 
   5  11   0      184.70      190.72     16.91 o 
   6  11   0        0.64        0.76     11.47 o 
   0  12   0      113.06      129.96     18.89 o 
   1  12   0      219.19      232.17     13.46 o 
   2  12   0       33.38       49.94     11.71 o 
   3  12   0      566.48      576.08     36.65 o 
   4  12   0        4.68       -4.42      9.98 o 
   5  12   0        5.63       -1.95     11.10 o 
   1  13   0      109.00      127.30     11.44 o 
   2  13   0       80.71       85.01     13.47 o 
   3  13   0      100.20      131.69     15.21 o 
   4  13   0        6.08        7.32     11.70 o 
   0  14   0      147.73      180.06     23.85 o 
   1  14   0       99.74      117.00     21.45 o 
   2  14   0      170.33      154.71     16.02 o 
   3  14   0      147.30      182.04     37.29 o 
  -9   0   1       93.49      109.80     21.45 o 
  -7   0   1      230.68      256.25     22.57 o 
  -5   0   1     1900.15     1893.15     39.08 o 
  -3   0   1     2126.91     2608.50     33.77 o 
  -1   0   1     1736.23     2109.39     39.96 o 
   1   0   1       69.25      111.72      4.96 o 
   3   0   1    13668.15    16163.27     84.83 o 
   5   0   1     1430.31     1461.78     37.21 o 
   7   0   1      648.13      647.30     55.38 o 
   9   0   1      174.74      174.30     23.05 o 
  -9   1   1      192.78      201.04     17.99 o 
  -8   1   1      109.38       92.06     13.07 o 
  -7   1   1     2028.04     1814.27     34.40 o 
  -6   1   1      277.79      282.28      9.63 o 
  -5   1   1     1025.99     1061.17     12.77 o 
  -4   1   1     1034.46     1283.29     20.37 o 
  -3   1   1    11837.55    13829.68    262.35 o 
  -2   1   1     1449.68     1701.51     31.26 o 
  -1   1   1      546.90      624.30     11.03 o 
   0   1   1       60.69       68.96     20.65 o 
   1   1   1    27276.42    27149.34   1012.83 o 
   2   1   1      127.00      131.90      4.21 o 
   3   1   1     1701.97     1835.02     63.06 o 
   4   1   1      146.68      133.45     27.77 o 
   5   1   1     1003.94     1019.24     23.46 o 
   6   1   1       42.42       42.52      5.33 o 
   7   1   1      655.12      569.92     17.00 o 
   8   1   1       42.89       37.35     10.82 o 
   9   1   1      116.90      109.32     14.71 o 
  -9   2   1       31.32       40.10     12.85 o 
  -8   2   1      489.06      507.58     25.29 o 
  -7   2   1      868.47      838.49     18.86 o 
  -6   2   1        0.94       -2.45      4.88 o 
  -5   2   1      844.35      885.25     16.96 o 
  -4   2   1     3513.36     3975.03    102.39 o 
  -3   2   1      114.98      152.20     14.90 o 
  -2   2   1     4438.50     4789.29    178.26 o 
  -1   2   1    12115.09    12491.57    284.21 o 
   0   2   1       18.11       19.84      2.04 o 
   1   2   1       13.94       17.40      2.01 o 
   2   2   1      863.26      847.63     62.22 o 
   3   2   1     1551.83     1778.11     42.65 o 
   4   2   1       64.35       58.35      5.68 o 
   5   2   1      126.80      104.56     10.52 o 
   6   2   1      726.48      707.58     31.11 o 
   7   2   1      395.86      397.69     14.19 o 
   8   2   1      342.09      288.82     16.96 o 
   9   2   1      204.05      183.58     24.17 o 
  -9   3   1       30.76       46.76     13.16 o 
  -8   3   1       34.90       53.14     17.29 o 
  -7   3   1      425.71      361.65     14.24 o 
  -6   3   1     3158.56     3246.74     70.85 o 
  -5   3   1       29.75       34.67      4.99 o 
  -4   3   1     1620.47     1853.01     17.81 o 
  -3   3   1     1233.56     1199.67     34.01 o 
  -2   3   1     8156.06     7684.74    593.50 o 
  -1   3   1       98.73       93.91      5.82 o 
   0   3   1       48.77       31.37      8.87 o 
   1   3   1      139.86      183.46     20.48 o 
   2   3   1      119.07      104.48      3.80 o 
   3   3   1      215.24      230.65      7.00 o 
   4   3   1     4236.75     4319.56    115.16 o 
   5   3   1       79.65      124.93     20.38 o 
   6   3   1        0.65        4.03      4.22 o 
   7   3   1      139.71       95.53     23.13 o 
   8   3   1      225.58      249.15     14.12 o 
   9   3   1       39.29       18.94     11.53 o 
  -9   4   1        5.36       -5.28     16.01 o 
  -8   4   1      568.47      585.15     18.90 o 
  -7   4   1        8.07       20.52      7.44 o 
  -6   4   1      495.52      463.52     18.27 o 
  -5   4   1        0.13        3.30      5.04 o 
  -4   4   1     5188.19     5120.56    181.60 o 
  -3   4   1      499.44      448.66     32.68 o 
  -2   4   1     2291.11     2137.23     62.98 o 
  -1   4   1     3289.95     3429.77     74.36 o 
   0   4   1     2698.48     2684.34    115.74 o 
   1   4   1      830.53      828.38     91.16 o 
   2   4   1     5423.97     5004.69    356.49 o 
   3   4   1       14.00       15.91      2.14 o 
   4   4   1      630.05      651.39     19.91 o 
   5   4   1      802.48      767.31     18.74 o 
   6   4   1     1779.26     1715.76     71.37 o 
   7   4   1        2.02        3.10      6.89 o 
   8   4   1        1.80       -1.31      3.92 o 
  -9   5   1       53.91       97.95     21.77 o 
  -8   5   1      142.57      163.93     12.92 o 
  -7   5   1        4.34        7.79      4.50 o 
  -6   5   1     1784.48     1788.33     53.90 o 
  -5   5   1      103.20      102.43      8.32 o 
  -4   5   1     1408.77     1247.57     80.02 o 
  -3   5   1      855.46      718.37     30.92 o 
  -2   5   1     4867.50     4794.13    118.86 o 
  -1   5   1      274.68      259.84     10.56 o 
   0   5   1     1675.98     1688.43     61.54 o 
   1   5   1      122.97      160.10      5.53 o 
   2   5   1     5820.16     5979.40    304.76 o 
   3   5   1       87.33       78.83      4.62 o 
   4   5   1     4538.80     4223.74    107.52 o 
   5   5   1     1063.18     1004.51     26.89 o 
   6   5   1       71.82       67.69      8.24 o 
   7   5   1        1.25       -3.31      6.89 o 
   8   5   1      161.36      196.35     17.16 o 
   9   5   1       35.82       -7.20      4.80 o 
  -8   6   1      163.64      174.58     48.71 o 
  -7   6   1      382.20      377.42     15.99 o 
  -6   6   1      170.07      176.61     11.85 o 
  -5   6   1     2196.82     2178.18     82.58 o 
  -4   6   1     1083.12      950.05     18.38 o 
  -3   6   1       31.62       39.94      4.55 o 
  -2   6   1     1025.01     1077.08     24.88 o 
  -1   6   1     2927.48     2844.61     65.40 o 
   0   6   1     2246.00     2285.00     85.68 o 
   1   6   1        5.60       12.38      3.67 o 
   2   6   1     1584.65     1449.92     64.41 o 
   3   6   1     3359.07     3167.04    121.03 o 
   4   6   1       66.27       64.96      5.59 o 
   5   6   1      710.99      677.78     18.42 o 
   6   6   1     1669.08     1587.77     52.79 o 
   7   6   1        7.73        8.63      7.85 o 
   8   6   1        4.28        3.19     10.52 o 
  -8   7   1       11.60        7.51      9.69 o 
  -7   7   1     1222.98     1088.91     44.42 o 
  -6   7   1        5.66        6.69      7.07 o 
  -5   7   1        6.80       11.71      6.46 o 
  -4   7   1      360.63      327.33     12.81 o 
  -3   7   1      884.77      802.56     21.74 o 
  -2   7   1     2444.38     2608.25     53.87 o 
  -1   7   1     1600.86     1711.32     37.17 o 
   0   7   1       18.94       16.29      3.64 o 
   1   7   1     3999.28     3640.13    266.62 o 
   2   7   1      134.08      121.94      6.05 o 
   3   7   1      892.52      814.06     48.28 o 
   4   7   1      304.97      251.40      9.83 o 
   5   7   1      543.84      531.02     16.09 o 
   6   7   1      262.88      242.25     13.07 o 
   7   7   1       51.04       52.79      9.65 o 
   8   7   1       42.47       42.78     12.96 o 
  -8   8   1       49.29       78.08     12.07 o 
  -7   8   1      336.88      341.72     17.13 o 
  -6   8   1       24.54       30.26      8.51 o 
  -5   8   1     1287.41     1194.41     23.84 o 
  -4   8   1      479.07      421.75     16.68 o 
  -3   8   1      156.57      142.85     12.51 o 
  -2   8   1        0.09        4.68      4.68 o 
  -1   8   1     2494.12     2359.24     50.80 o 
   0   8   1      288.49      241.20      8.17 o 
   1   8   1       16.72        8.78      4.57 o 
   2   8   1        2.59        2.81      3.81 o 
   3   8   1     1137.96      997.86     22.05 o 
   4   8   1       52.09       45.61      8.97 o 
   5   8   1      938.04      854.75     23.60 o 
   6   8   1      215.99      182.86     12.38 o 
   7   8   1      104.37       92.85     14.47 o 
   8   8   1        0.17        0.24     12.10 o 
  -7   9   1       77.67       79.27     11.63 o 
  -6   9   1      279.18      300.81     15.52 o 
  -5   9   1      525.47      490.90     17.66 o 
  -4   9   1      157.13      168.00     13.95 o 
  -3   9   1     1729.26     1684.39    109.96 o 
  -2   9   1      153.27      130.40      8.84 o 
  -1   9   1       11.75       13.18      4.28 o 
   0   9   1      357.28      341.68     12.36 o 
   1   9   1     2434.17     2444.62    151.33 o 
   2   9   1      105.84      111.78      8.60 o 
   3   9   1        2.87        6.20      5.70 o 
   4   9   1      528.65      484.64     20.02 o 
   5   9   1      220.13      201.38     15.76 o 
   6   9   1       88.06       92.98     10.54 o 
   7   9   1      349.42      325.79     21.73 o 
  -7  10   1      111.38      106.64     13.34 o 
  -6  10   1        0.53        2.49      8.31 o 
  -5  10   1      226.62      207.74     29.77 o 
  -4  10   1      415.45      415.99     39.37 o 
  -3  10   1      186.09      196.60     15.33 o 
  -2  10   1      511.78      524.35     15.69 o 
  -1  10   1     1623.98     1623.03     83.71 o 
   0  10   1      840.25      789.46     19.15 o 
   1  10   1       15.47       10.96      4.84 o 
   2  10   1      587.89      537.60     15.61 o 
   3  10   1      433.47      443.46     15.03 o 
   4  10   1      117.47      132.22     13.55 o 
   5  10   1      182.31      163.44     23.45 o 
   6  10   1      231.98      227.40     19.01 o 
   7  10   1      215.54      203.39     18.94 o 
  -6  11   1      283.24      299.59     21.83 o 
  -5  11   1        2.71        3.45     10.55 o 
  -4  11   1       60.84       68.60     12.37 o 
  -3  11   1       28.32       40.54     10.86 o 
  -2  11   1      270.98      240.16     20.25 o 
  -1  11   1      342.75      366.29     17.99 o 
   0  11   1      713.05      727.72     15.30 o 
   1  11   1      420.35      419.42     14.94 o 
   2  11   1      423.02      445.15     15.99 o 
   3  11   1       27.33       21.77     10.18 o 
   4  11   1      634.79      602.14     29.13 o 
   5  11   1       32.83       45.31     11.85 o 
   6  11   1        1.52       -6.22     10.82 o 
  -5  12   1       13.79       10.70     12.32 o 
  -4  12   1      360.83      339.30     52.98 o 
  -3  12   1       68.12       73.19     12.83 o 
  -2  12   1      231.12      243.57     17.47 o 
  -1  12   1        2.82        5.58      7.05 o 
   0  12   1      774.17      761.55     24.77 o 
   1  12   1       35.25       29.09      7.88 o 
   2  12   1      442.04      428.95     16.43 o 
   3  12   1       11.57       23.68     10.92 o 
   4  12   1      105.50      119.32     14.65 o 
   5  12   1       84.18       86.25     15.08 o 
  -4  13   1       43.69       36.26     17.69 o 
  -3  13   1       98.34      121.46     15.50 o 
  -2  13   1      370.71      400.65     21.77 o 
  -1  13   1        8.28        9.14      9.88 o 
   0  13   1      370.54      390.14     36.09 o 
   1  13   1        1.90        1.11      7.79 o 
   2  13   1      159.05      199.20     17.38 o 
   3  13   1      143.86      153.75     16.46 o 
   4  13   1      248.64      270.42     37.13 o 
  -3  14   1        5.23       10.29     12.39 o 
  -2  14   1       10.27        6.31     11.37 o 
  -1  14   1      203.63      222.64     26.25 o 
   0  14   1       19.31       25.65     12.22 o 
   1  14   1       48.79       56.31     12.75 o 
   2  14   1       24.83       14.70     19.77 o 
   3  14   1      234.96      284.08     29.77 o 
  -8   0   2     1440.46     1251.15     46.10 o 
  -6   0   2     1688.04     1744.60     86.59 o 
  -4   0   2      105.73       86.78      5.51 o 
  -2   0   2     4436.55     5597.28    148.41 o 
   0   0   2      111.90      152.89      3.34 o 
   2   0   2    21963.75    25805.28    106.44 o 
   4   0   2       15.22        6.24      3.04 o 
   6   0   2      554.30      555.95     22.49 o 
   8   0   2      494.89      473.60     28.81 o 
  -9   1   2       10.11       16.88     11.47 o 
  -8   1   2      116.00      111.15     15.29 o 
  -7   1   2      151.15      168.86     15.61 o 
  -6   1   2     1230.89     1208.90     33.96 o 
  -5   1   2       83.70       94.20      4.94 o 
  -4   1   2     2169.36     2171.52     39.96 o 
  -3   1   2     3504.51     4140.96     85.34 o 
  -2   1   2      335.24      388.21      9.87 o 
  -1   1   2       56.81       61.02      7.65 o 
   0   1   2     1008.32     1092.95     89.89 o 
   1   1   2     1932.54     2220.66     67.99 o 
   2   1   2      530.51      509.38     50.99 o 
   3   1   2     1446.75     1636.69     39.69 o 
   4   1   2    12467.99    14609.39    520.47 o 
   5   1   2        2.50       -2.36      2.33 o 
   6   1   2      474.76      468.88     27.71 o 
   7   1   2      206.70      233.65      9.17 o 
   8   1   2      621.73      577.25     17.89 o 
   9   1   2       25.87       11.20     14.56 o 
  -9   2   2      297.45      317.54     21.38 o 
  -8   2   2       80.93      110.08     13.97 o 
  -7   2   2        0.05        2.54      6.65 o 
  -6   2   2     1009.04      992.60     18.44 o 
  -5   2   2     1975.14     2011.39     49.91 o 
  -4   2   2     1583.86     1763.31     43.42 o 
  -3   2   2     7236.27     8925.70    240.13 o 
  -2   2   2     4628.88     5308.17     77.29 o 
  -1   2   2     2134.33     2304.57    140.78 o 
   0   2   2      758.97      760.34    103.42 o 
   1   2   2     1190.05     1377.35     61.17 o 
   2   2   2      745.75      713.05     33.56 o 
   3   2   2     2294.57     2531.57     36.64 o 
   4   2   2     1140.97     1268.05     16.40 o 
   5   2   2     2012.63     2166.00     41.42 o 
   6   2   2      335.41      288.30     22.96 o 
   7   2   2        0.09       -0.01      5.29 o 
   8   2   2      102.19      112.13     10.71 o 
   9   2   2       55.83       45.14     17.13 o 
  -9   3   2       22.01       52.31     13.87 o 
  -8   3   2      190.07      163.52     31.61 o 
  -7   3   2      622.24      619.04     17.19 o 
  -6   3   2      325.49      291.57     12.39 o 
  -5   3   2      235.95      238.72     10.15 o 
  -4   3   2        8.28       10.34      2.89 o 
  -3   3   2     8681.61     8066.09   1236.64 o 
  -2   3   2      919.26      935.81     22.15 o 
  -1   3   2     4157.83     4506.78    342.74 o 
   0   3   2    19789.43    19226.21   5087.01 o 
   1   3   2      175.00      127.44     13.27 o 
   2   3   2     2241.63     2125.81     96.03 o 
   3   3   2     4978.59     4619.04    366.21 o 
   4   3   2        4.22        6.93      3.48 o 
   5   3   2     1022.30     1099.95     16.93 o 
   6   3   2       16.47       14.63      4.82 o 
   7   3   2      689.94      712.45     31.53 o 
   8   3   2       96.61       65.18     24.96 o 
   9   3   2       45.16       40.65     16.97 o 
  -9   4   2      470.39      464.88     34.89 o 
  -8   4   2        1.82       -6.82      9.94 o 
  -7   4   2      176.18      147.01     11.03 o 
  -6   4   2     1250.87     1230.89     51.78 o 
  -5   4   2     2388.90     2366.50    183.42 o 
  -4   4   2       27.12       42.48      5.75 o 
  -3   4   2      974.64     1007.88     19.75 o 
  -2   4   2     1192.76     1391.88     59.37 o 
  -1   4   2     5782.34     5945.66    528.18 o 
   0   4   2      187.94      205.02     32.65 o 
   1   4   2     5514.80     5379.45    554.22 o 
   2   4   2      143.96      178.75      7.65 o 
   3   4   2      786.36      712.59     58.14 o 
   4   4   2       10.08        7.72      4.34 o 
   5   4   2     2069.80     2057.30     35.23 o 
   6   4   2      389.86      413.44     14.23 o 
   7   4   2       25.93       38.16      8.07 o 
   8   4   2       22.57       20.61     10.57 o 
   9   4   2      200.62       11.52      7.20 o 
  -9   5   2       36.73       64.50     20.65 o 
  -8   5   2       39.59       67.36     13.17 o 
  -7   5   2      545.87      549.77     21.47 o 
  -6   5   2        0.87       -0.74      4.43 o 
  -5   5   2      114.98      128.84      8.94 o 
  -4   5   2     1192.49     1212.41     40.33 o 
  -3   5   2     3388.98     3378.37     70.76 o 
  -2   5   2      923.78      941.08     32.53 o 
  -1   5   2     1156.40     1234.48     85.60 o 
   0   5   2      714.01      519.47    105.65 o 
   1   5   2       91.47       64.62      6.23 o 
   2   5   2     1167.56     1134.53     90.30 o 
   3   5   2     3789.13     3172.50    141.04 o 
   4   5   2      271.24      292.96     10.24 o 
   5   5   2     1273.46     1243.01     33.35 o 
   6   5   2       57.91       49.04      7.36 o 
   7   5   2     1418.05     1346.97     52.99 o 
   8   5   2      105.11      124.13     14.81 o 
   9   5   2        0.97        0.76     11.38 o 
  -8   6   2      252.87      248.12     21.96 o 
  -7   6   2       17.93       14.01      7.91 o 
  -6   6   2      167.80      167.39     13.13 o 
  -5   6   2     2155.50     2069.94     59.84 o 
  -4   6   2       26.55       34.99      6.14 o 
  -3   6   2      145.32      145.89     12.85 o 
  -2   6   2     1532.37     1386.30     66.64 o 
  -1   6   2     2495.37     2574.28    124.52 o 
   0   6   2      100.41       93.89      7.40 o 
   1   6   2      756.10      712.43     60.84 o 
   2   6   2     1977.04     1663.06     93.50 o 
   3   6   2      129.80      124.73      6.10 o 
   4   6   2        2.70        4.16      4.02 o 
   5   6   2     1884.81     1643.35     36.36 o 
   6   6   2      859.59      881.66     39.37 o 
   7   6   2      138.44      133.62     13.92 o 
   8   6   2      190.04      257.70     19.86 o 
  -8   7   2      292.24      319.63     23.77 o 
  -7   7   2      119.41      107.34     11.41 o 
  -6   7   2      328.23      280.25     16.52 o 
  -5   7   2      595.90      579.60     16.96 o 
  -4   7   2     2287.97     2135.30     74.54 o 
  -3   7   2       95.25       74.97      7.32 o 
  -2   7   2        1.85        5.63      3.12 o 
  -1   7   2     2832.21     3132.44    149.05 o 
   0   7   2     2714.32     2713.49    138.20 o 
   1   7   2       94.23       73.24     11.13 o 
   2   7   2      328.57      314.41      8.61 o 
   3   7   2      552.18      500.31     30.74 o 
   4   7   2     1080.49      954.91     33.61 o 
   5   7   2       17.45       24.74      6.54 o 
   6   7   2      454.46      442.59     16.08 o 
   7   7   2      131.64      106.57     14.14 o 
   8   7   2        9.12       24.02     12.35 o 
  -8   8   2      103.24      106.14     12.87 o 
  -7   8   2       14.71       24.15      9.40 o 
  -6   8   2     1278.20     1202.57     71.96 o 
  -5   8   2       73.97       78.48      9.27 o 
  -4   8   2      645.72      576.92     28.12 o 
  -3   8   2        7.05        3.03      6.45 o 
  -2   8   2     3403.72     3509.32    183.58 o 
  -1   8   2       38.50       39.80      4.72 o 
   0   8   2        0.03       -3.84      3.49 o 
   1   8   2       50.80       36.06     14.45 o 
   2   8   2     3483.78     3400.30    126.52 o 
   3   8   2        4.94        9.48      5.62 o 
   4   8   2      126.24      119.11      8.97 o 
   5   8   2       61.30       42.36      7.71 o 
   6   8   2      271.72      259.20     17.14 o 
   7   8   2       27.45       42.75     11.94 o 
   8   8   2      242.63      248.98     21.04 o 
  -7   9   2       65.23       91.76     13.25 o 
  -6   9   2      278.99      256.87     15.32 o 
  -5   9   2       38.48       45.77      8.94 o 
  -4   9   2     1107.60     1117.93     78.43 o 
  -3   9   2       90.27       77.06     10.62 o 
  -2   9   2       37.39       34.03      6.52 o 
  -1   9   2       80.76       82.19      9.13 o 
   0   9   2     2450.45     2348.85     98.62 o 
   1   9   2      202.81      195.68      9.86 o 
   2   9   2      332.36      301.31     14.84 o 
   3   9   2        8.88        2.81      5.82 o 
   4   9   2      460.59      471.19     19.86 o 
   5   9   2       42.04       30.34     10.64 o 
   6   9   2      109.58      113.72     14.08 o 
   7   9   2      161.36      162.48     17.53 o 
  -7  10   2        0.75       -1.21      9.79 o 
  -6  10   2      156.18      160.14     14.51 o 
  -5  10   2      245.36      240.36     18.06 o 
  -4  10   2      815.58      748.60     70.50 o 
  -3  10   2      200.54      207.65     15.13 o 
  -2  10   2      545.01      564.13     44.58 o 
  -1  10   2      178.43      149.31     15.66 o 
   0  10   2        4.45        5.04      4.82 o 
   1  10   2      950.14      860.78     30.66 o 
   2  10   2      906.09      849.80     24.24 o 
   3  10   2      402.10      396.62     21.54 o 
   4  10   2      335.07      341.40     19.06 o 
   5  10   2      174.87      191.70     16.76 o 
   6  10   2       47.62       52.30     13.22 o 
   7  10   2        8.43        9.04     12.76 o 
  -6  11   2      190.74      170.33     17.74 o 
  -5  11   2        4.87        4.29     10.34 o 
  -4  11   2        1.43        5.03      9.30 o 
  -3  11   2      976.75      937.01    105.16 o 
  -2  11   2      101.74       90.81     11.82 o 
  -1  11   2      848.77      851.76     83.79 o 
   0  11   2      567.59      615.95     23.89 o 
   1  11   2      643.27      612.27     21.04 o 
   2  11   2        3.27        2.39      6.72 o 
   3  11   2      483.98      469.11     16.44 o 
   4  11   2      108.47       99.29     13.29 o 
   5  11   2       23.43       36.17     12.10 o 
   6  11   2       37.14       24.47     12.53 o 
  -5  12   2      746.32      677.87     71.94 o 
  -4  12   2        0.64       -0.15     10.02 o 
  -3  12   2      205.35      212.66     17.14 o 
  -2  12   2      103.36      108.95     13.47 o 
  -1  12   2       76.63       61.53     19.61 o 
   0  12   2       94.00       95.12      9.83 o 
   1  12   2      562.99      566.44     17.84 o 
   2  12   2       67.90       69.25      9.48 o 
   3  12   2      142.88      166.23     15.72 o 
   4  12   2        5.68        7.89     10.80 o 
   5  12   2      355.03      344.09     22.68 o 
  -4  13   2      164.37      173.83     19.69 o 
  -3  13   2      434.88      444.01     34.49 o 
  -2  13   2       13.67       20.63     11.05 o 
  -1  13   2      328.71      350.20     19.63 o 
   0  13   2       94.48      104.92     13.75 o 
   1  13   2      132.53      161.73     15.45 o 
   2  13   2      202.07      198.14     23.35 o 
   3  13   2      214.08      221.49     18.49 o 
   4  13   2       45.23       63.40     14.43 o 
  -3  14   2       54.25       64.35     14.73 o 
  -2  14   2      245.50      268.03     22.01 o 
  -1  14   2      264.93      256.25     28.49 o 
   0  14   2        5.56        4.96     15.37 o 
   1  14   2      261.61      304.17     27.45 o 
   2  14   2      120.98       48.20     57.06 o 
   3  14   2        2.20        0.52     12.08 o 
  -9   0   3      481.34      534.42     34.89 o 
  -7   0   3      190.29      179.58     21.61 o 
  -5   0   3      814.60      811.58     48.16 o 
  -3   0   3     3411.01     3759.88    123.52 o 
  -1   0   3       52.41       60.07     12.59 o 
   1   0   3    16929.15    17334.07   2775.91 o 
   3   0   3      566.11      656.06     20.33 o 
   7   0   3      520.77      491.61     34.65 o 
  -9   1   3       57.71       82.41     15.05 o 
  -8   1   3      163.85      158.16     15.37 o 
  -7   1   3      771.97      680.72     23.48 o 
  -6   1   3       48.63       50.15      7.18 o 
  -5   1   3     3080.24     3283.53    110.23 o 
  -4   1   3      685.25      788.39     16.77 o 
  -3   1   3     1298.88     1543.54     36.42 o 
  -2   1   3     1683.58     1878.94     51.53 o 
  -1   1   3     3234.79     3303.32    294.82 o 
   0   1   3     6925.48     6960.83    463.14 o 
   1   1   3      118.75      118.65      7.23 o 
   2   1   3     1232.45     1339.04    103.47 o 
   3   1   3     4425.55     4905.48    139.25 o 
   4   1   3      125.31      120.93      8.34 o 
   5   1   3      921.89      903.25     28.69 o 
   6   1   3      139.34      156.62      9.70 o 
   7   1   3      207.58      192.21     36.71 o 
   8   1   3        7.96       14.83      9.88 o 
  -9   2   3      227.48      178.44     17.75 o 
  -8   2   3       31.08       32.05     11.36 o 
  -7   2   3      544.25      505.50     16.95 o 
  -6   2   3     1129.54     1180.80     19.89 o 
  -5   2   3      530.16      533.99     31.90 o 
  -4   2   3      259.72      223.31      7.95 o 
  -3   2   3      384.06      365.72     17.90 o 
  -2   2   3     2870.27     3090.66    124.08 o 
  -1   2   3        2.51        4.45      1.32 o 
   0   2   3    23204.19    21163.20   2766.75 o 
   1   2   3    60002.46    55929.02   6770.55 o 
   2   2   3     6232.19     6713.23    374.67 o 
   3   2   3      108.71      113.08      8.20 o 
   4   2   3      900.60      834.50     94.51 o 
   5   2   3       24.10       31.80      5.71 o 
   6   2   3      219.62      223.27     10.88 o 
   7   2   3      100.65      119.84      9.78 o 
   8   2   3      123.98       36.65      9.44 o 
  -9   3   3      125.40      151.52     35.85 o 
  -8   3   3      490.61      489.92     23.43 o 
  -7   3   3       13.93        7.88      8.99 o 
  -6   3   3      132.06      154.03      9.80 o 
  -5   3   3       53.82       45.29      6.12 o 
  -4   3   3     4780.80     5219.37    118.17 o 
  -3   3   3      150.08      139.52     15.59 o 
  -2   3   3     1015.94     1037.53     56.41 o 
  -1   3   3     1029.94     1079.33     92.59 o 
   0   3   3    10431.04    10830.09   1387.65 o 
   1   3   3      537.11      597.09     45.78 o 
   2   3   3     5963.99     5645.79    384.60 o 
   3   3   3      472.12      413.45     31.91 o 
   4   3   3       57.32       82.29      5.24 o 
   5   3   3        1.48        9.43      4.62 o 
   6   3   3     1985.60     2134.69     29.94 o 
   7   3   3       14.62        3.37      8.11 o 
   8   3   3        0.97       -2.82      8.99 o 
   9   3   3       90.23       23.68     40.17 o 
  -9   4   3        0.03       10.09     12.57 o 
  -8   4   3        0.95       -0.15     10.84 o 
  -7   4   3        4.35        9.69      7.24 o 
  -6   4   3      291.81      287.50     12.65 o 
  -5   4   3       24.15       12.38      5.67 o 
  -4   4   3      669.20      729.06     19.06 o 
  -3   4   3     2776.09     3173.77    163.26 o 
  -2   4   3    12460.56    14019.07    990.75 o 
  -1   4   3      179.36      192.43     19.04 o 
   0   4   3     7506.16     7692.28   1018.61 o 
   1   4   3      387.95      341.58     29.46 o 
   2   4   3     1896.41     1782.09    104.70 o 
   3   4   3       17.01       22.50      3.16 o 
   4   4   3     1780.79     1798.45     51.51 o 
   5   4   3      173.85      168.50     11.76 o 
   6   4   3      495.59      477.80     12.56 o 
   7   4   3        7.27        3.59      8.84 o 
   8   4   3      324.55      288.01     19.05 o 
   9   4   3       81.37       82.11     21.45 o 
  -9   5   3       54.53       32.33     20.01 o 
  -8   5   3      510.21      486.88     23.06 o 
  -7   5   3       12.96       14.77      7.88 o 
  -6   5   3      318.06      259.93     20.30 o 
  -5   5   3       43.44       28.96      6.11 o 
  -4   5   3     3589.08     3657.26    135.51 o 
  -3   5   3      822.19      816.25     44.03 o 
  -2   5   3     3056.02     3401.92    218.27 o 
  -1   5   3     1712.68     1756.16    172.28 o 
   0   5   3     1281.21     1048.06    201.84 o 
   1   5   3       11.84        8.24      3.27 o 
   2   5   3     2016.34     1782.73    131.08 o 
   3   5   3      467.48      387.96     15.59 o 
   4   5   3      305.49      306.17     11.58 o 
   5   5   3      793.23      840.08     17.08 o 
   6   5   3      983.63      929.35     59.07 o 
   7   5   3      310.15      287.84     23.37 o 
   8   5   3       24.29       31.40     11.74 o 
   9   5   3        0.26       -1.20     11.74 o 
  -8   6   3       35.97       46.72     13.50 o 
  -7   6   3      169.84      161.64     50.71 o 
  -6   6   3       52.70       65.90      9.01 o 
  -5   6   3      487.77      462.49     26.99 o 
  -4   6   3        5.15        5.04      5.41 o 
  -3   6   3     2917.66     2820.55    128.51 o 
  -2   6   3     1132.61     1156.83     75.45 o 
  -1   6   3       68.68       74.30      8.22 o 
   0   6   3     3121.69     3005.28    548.03 o 
   1   6   3     3156.97     3269.39    300.19 o 
   2   6   3       20.00       16.51      4.84 o 
   3   6   3       93.81       81.63      8.60 o 
   4   6   3      466.61      408.65     29.30 o 
   5   6   3      148.49      157.40      8.84 o 
   6   6   3      152.42      149.71     17.45 o 
   7   6   3      152.70      178.58     31.29 o 
   8   6   3      110.27      104.21     15.12 o 
  -8   7   3      103.60       45.60     32.41 o 
  -7   7   3      173.95      164.68     12.79 o 
  -6   7   3        0.10        0.65      7.41 o 
  -5   7   3     1968.30     1936.57    109.61 o 
  -4   7   3      130.40      135.12      9.64 o 
  -3   7   3      725.64      668.58     57.50 o 
  -2   7   3       59.86       57.46      5.60 o 
  -1   7   3     5949.26     5978.03    367.64 o 
   0   7   3      521.48      440.55     70.75 o 
   1   7   3      179.83      146.91     14.11 o 
   2   7   3       86.05       88.19      6.49 o 
   3   7   3     2265.41     2196.70    165.18 o 
   4   7   3        6.17       -0.63      5.25 o 
   5   7   3      154.70      159.07      9.24 o 
   6   7   3      121.04      102.83     13.16 o 
   7   7   3      264.78      279.20     19.01 o 
   8   7   3        3.20       -3.97     11.28 o 
  -8   8   3       59.95       55.93     11.56 o 
  -7   8   3      351.46      367.20     18.10 o 
  -6   8   3        0.22        1.11      7.87 o 
  -5   8   3       15.04       10.14      7.41 o 
  -4   8   3      320.12      293.86     13.32 o 
  -3   8   3     2147.89     2101.88    246.88 o 
  -2   8   3       80.58       93.61      8.00 o 
  -1   8   3       17.58       15.52      4.03 o 
   0   8   3      108.80       96.72      6.19 o 
   1   8   3     3296.15     3246.29    261.31 o 
   2   8   3       75.05       78.40      8.04 o 
   3   8   3      485.19      428.16     22.03 o 
   4   8   3      136.06      123.15     10.13 o 
   5   8   3      466.94      465.87     20.48 o 
   6   8   3       13.58       16.11     10.52 o 
   7   8   3       35.25       27.09     12.16 o 
   8   8   3       76.76       72.96     15.65 o 
  -7   9   3      263.26      255.33     16.34 o 
  -6   9   3      150.61      145.27     12.82 o 
  -5   9   3      686.55      687.51     49.89 o 
  -4   9   3      191.20      195.75     12.38 o 
  -3   9   3      134.77      114.33     14.32 o 
  -2   9   3        5.72        1.28      7.36 o 
  -1   9   3     2811.38     2888.38    178.18 o 
   0   9   3      264.70      233.86     13.98 o 
   1   9   3       56.36       46.55      5.41 o 
   2   9   3      359.30      339.48     18.07 o 
   3   9   3     2118.51     2027.55     55.64 o 
   4   9   3       19.68       28.23      7.38 o 
   5   9   3      199.29      200.13     16.07 o 
   6   9   3       23.48       47.21     12.35 o 
   7   9   3       16.88       13.78     12.31 o 
  -7  10   3      175.43      172.20     15.11 o 
  -6  10   3      318.29      332.44     16.75 o 
  -5  10   3        2.74        3.34      9.84 o 
  -4  10   3        7.20        0.09      8.76 o 
  -3  10   3      334.93      328.56     47.38 o 
  -2  10   3      640.41      591.22     48.02 o 
  -1  10   3       62.77       63.74      7.77 o 
   0  10   3      363.90      313.59     18.64 o 
   1  10   3     1172.14     1123.70     51.03 o 
   2  10   3      116.82      121.97     12.38 o 
   3  10   3       60.75       73.03      8.76 o 
   4  10   3      493.83      498.65     21.96 o 
   5  10   3       70.83       82.04     13.34 o 
   6  10   3       18.26       25.59     12.10 o 
   7  10   3       15.56       15.04     13.33 o 
  -6  11   3       36.21       35.33     13.18 o 
  -5  11   3       92.42      101.13     14.90 o 
  -4  11   3      340.06      332.63     41.37 o 
  -3  11   3       14.21       18.30     10.17 o 
  -2  11   3      126.56      125.64     15.45 o 
  -1  11   3        9.22       12.53      8.47 o 
   0  11   3      132.97      136.35      8.66 o 
   1  11   3        0.74        0.97      6.24 o 
   2  11   3      814.24      771.52     25.36 o 
   3  11   3      107.05       97.43     10.01 o 
   4  11   3      126.50      120.86     14.43 o 
   5  11   3       30.83       26.40     11.43 o 
   6  11   3       92.04       86.44     15.83 o 
  -5  12   3       18.86        8.04     12.73 o 
  -4  12   3      129.31      127.72     35.13 o 
  -3  12   3       21.58       26.09     11.43 o 
  -2  12   3      863.34      848.08    120.36 o 
  -1  12   3       88.47       74.43     17.29 o 
   0  12   3      599.98      624.91     46.99 o 
   1  12   3       11.63       15.28      9.94 o 
   2  12   3       76.37       99.82     10.56 o 
   3  12   3        1.47       -1.12      9.73 o 
   4  12   3      331.57      350.08     21.61 o 
   5  12   3        0.33        8.27     12.18 o 
  -4  13   3      312.67      323.55     59.62 o 
  -3  13   3        2.44        3.41     11.01 o 
  -2  13   3      314.97      355.42     41.45 o 
  -1  13   3      112.77       76.50     21.77 o 
   0  13   3      253.10      230.64     25.45 o 
   1  13   3       25.83       18.60     10.52 o 
   2  13   3      356.39      397.71     26.89 o 
   3  13   3        7.94       14.80     11.48 o 
   4  13   3       14.01       12.36     12.32 o 
  -2  14   3      150.94      182.78     18.31 o 
  -1  14   3       11.03        4.48     15.53 o 
   0  14   3      155.95      157.33     23.85 o 
   1  14   3       61.52       62.89     13.12 o 
   2  14   3       37.26       37.86     28.73 o 
  -8   0   4      507.23      548.83     34.41 o 
  -6   0   4     1842.57     1727.15     46.42 o 
  -4   0   4     3052.31     3484.95    138.24 o 
  -2   0   4      175.49      202.67     21.34 o 
   0   0   4    15506.22    15593.06    277.21 o 
   2   0   4     1660.78     1537.42    366.12 o 
   4   0   4      185.01      236.88     16.97 o 
   6   0   4      108.28       99.86     17.77 o 
   8   0   4       61.25       74.59     19.37 o 
  -9   1   4       14.24       31.13     13.35 o 
  -8   1   4      257.55      281.26     19.69 o 
  -7   1   4      109.50      103.95     13.07 o 
  -6   1   4     4687.51     4983.08    189.44 o 
  -5   1   4      880.43      954.51     23.66 o 
  -4   1   4      764.16      796.76     23.94 o 
  -3   1   4        2.34        2.66      1.77 o 
  -2   1   4     5254.51     4923.65    426.99 o 
  -1   1   4     3760.14     3826.45    260.45 o 
   0   1   4       33.12       37.41      1.88 o 
   1   1   4     7918.74     8354.74    485.07 o 
   2   1   4     5581.20     6393.11    147.68 o 
   3   1   4      554.91      563.38     15.92 o 
   4   1   4     1450.50     1555.17     39.40 o 
   5   1   4      165.20      159.22      9.13 o 
   6   1   4       90.41       48.00     31.28 o 
   7   1   4        1.63        2.72      9.05 o 
   8   1   4      247.19       76.19    105.48 o 
  -9   2   4       76.78      101.48     16.41 o 
  -8   2   4       62.25       78.24     13.81 o 
  -7   2   4      895.93      925.59     27.56 o 
  -6   2   4      105.80      102.78      8.91 o 
  -5   2   4      736.22      741.69     43.88 o 
  -4   2   4     3192.30     3475.75    125.12 o 
  -3   2   4     2636.15     2937.38    111.61 o 
  -2   2   4      385.25      395.10     20.77 o 
  -1   2   4     4823.35     4983.51    413.22 o 
   0   2   4      467.43      546.89     45.76 o 
   1   2   4     5732.46     6461.77    370.59 o 
   2   2   4       47.75       53.86      4.44 o 
   3   2   4     2327.84     2384.68    167.46 o 
   4   2   4     3204.65     3483.90     76.54 o 
   5   2   4       23.45        7.71      8.26 o 
   6   2   4     1161.13     1220.31     38.09 o 
   7   2   4      393.18      418.38     28.01 o 
   8   2   4       17.57       18.09     15.69 o 
   9   2   4        9.23        3.04      6.24 o 
  -9   3   4      230.70      232.68     21.61 o 
  -8   3   4       96.44       75.10     13.44 o 
  -7   3   4      107.36      108.07     13.05 o 
  -6   3   4     1039.85      943.02     36.67 o 
  -5   3   4     3966.73     4164.58    229.30 o 
  -4   3   4      139.43      149.17      8.79 o 
  -3   3   4     2860.68     3016.24    122.71 o 
  -2   3   4     4092.25     4346.77    227.64 o 
  -1   3   4     5697.61     5587.44    487.89 o 
   0   3   4      208.63      192.91     18.66 o 
   1   3   4     5898.99     6246.46    790.19 o 
   2   3   4     5438.98     5906.32    385.97 o 
   3   3   4     1419.95     1505.55     97.42 o 
   4   3   4      241.66      217.20      7.77 o 
   5   3   4     1320.04     1335.64     28.57 o 
   6   3   4       45.50       46.89      7.91 o 
   7   3   4        4.76       -2.57      7.28 o 
   8   3   4       28.66       36.38     11.18 o 
   9   3   4       54.17       63.22     21.13 o 
  -9   4   4       34.59       36.51     14.06 o 
  -8   4   4       28.85       32.65     18.41 o 
  -7   4   4     1679.46     1751.85     63.22 o 
  -6   4   4       11.26       11.01      7.51 o 
  -5   4   4        6.36        9.03      5.81 o 
  -4   4   4        1.61        4.79      4.75 o 
  -3   4   4     2704.22     2467.57    354.84 o 
  -2   4   4        0.11        2.85      2.30 o 
  -1   4   4     7648.41     7897.35    911.76 o 
   0   4   4       11.46       16.05      3.23 o 
   1   4   4     1601.70     1369.76    162.86 o 
   2   4   4      103.28      106.82      6.49 o 
   3   4   4     2121.95     1950.23    152.47 o 
   4   4   4      241.09      212.45     21.95 o 
   5   4   4       61.84       76.12      7.46 o 
   6   4   4       28.91       28.13      7.45 o 
   7   4   4      751.76      751.30     36.65 o 
   8   4   4       10.08       21.05     10.69 o 
   9   4   4       10.34       -9.76     17.93 o 
  -8   5   4       31.07       39.68     12.59 o 
  -7   5   4       30.70       32.29      8.71 o 
  -6   5   4     1287.97     1260.03     46.80 o 
  -5   5   4     1478.10     1519.93     30.21 o 
  -4   5   4      100.92       96.30      7.92 o 
  -3   5   4     2094.10     2140.90    147.80 o 
  -2   5   4       60.29       90.11      4.91 o 
  -1   5   4     4855.08     5278.02    626.30 o 
   0   5   4      144.59      171.63     15.15 o 
   1   5   4       27.09       30.81      4.27 o 
   2   5   4      697.26      613.58     46.72 o 
   3   5   4      100.04       93.76      6.46 o 
   4   5   4      160.20      151.59     15.94 o 
   5   5   4     1533.00     1495.68     29.05 o 
   6   5   4        7.28       21.23      8.86 o 
   7   5   4        7.00        1.11      9.32 o 
   8   5   4        0.41        1.68     10.69 o 
  -8   6   4      113.58      134.38     15.90 o 
  -7   6   4      337.95      301.57     20.94 o 
  -6   6   4      498.83      559.01     25.77 o 
  -5   6   4       38.09       34.52      7.29 o 
  -4   6   4     1607.07     1618.92    112.54 o 
  -3   6   4     3450.77     3273.13    377.44 o 
  -2   6   4      283.83      293.11     20.51 o 
  -1   6   4      217.07      191.13     25.95 o 
   0   6   4     3412.18     3239.55    335.03 o 
   1   6   4      182.23      178.94      8.23 o 
   2   6   4        3.93        4.35      3.85 o 
   3   6   4      542.27      451.45     26.69 o 
   4   6   4     1053.44      963.24     69.41 o 
   5   6   4       83.14       86.37     10.79 o 
   6   6   4      352.00      379.94     19.09 o 
   7   6   4      449.90      378.40     23.21 o 
   8   6   4        1.78        0.77     11.11 o 
  -8   7   4      216.11      251.03     20.65 o 
  -7   7   4       23.09        6.88      6.42 o 
  -6   7   4      403.49      430.92     26.13 o 
  -5   7   4       11.63       10.39      6.73 o 
  -4   7   4      367.67      350.26     27.97 o 
  -3   7   4       69.80       69.08      7.74 o 
  -2   7   4     4471.23     4338.78    764.98 o 
  -1   7   4      758.19      788.38     93.57 o 
   0   7   4      191.55      167.51     25.53 o 
   1   7   4      201.52      196.42     12.67 o 
   2   7   4     2243.06     2216.06     97.28 o 
   3   7   4       28.04       29.56      5.62 o 
   4   7   4      380.25      355.14     25.93 o 
   5   7   4       44.85       34.70      9.62 o 
   6   7   4      235.90      251.37     36.57 o 
   7   7   4       18.16       26.22     11.26 o 
   8   7   4       31.55       34.76     13.73 o 
  -7   8   4        0.20        7.26      8.81 o 
  -6   8   4      481.29      441.03     18.20 o 
  -5   8   4      107.83      111.75     10.63 o 
  -4   8   4     3028.11     3012.30    203.59 o 
  -3   8   4       17.31       19.22      6.52 o 
  -2   8   4       26.14       28.69      7.76 o 
  -1   8   4       36.74       35.30      8.32 o 
   0   8   4     4160.91     3930.49    655.18 o 
   1   8   4        1.30        2.54      5.04 o 
   2   8   4       55.99       47.61      6.40 o 
   3   8   4       24.00       27.64      8.48 o 
   4   8   4     1369.53     1360.00     79.23 o 
   5   8   4        0.51        1.18      6.56 o 
   6   8   4      330.34      323.66     26.65 o 
   7   8   4      182.33      161.24     17.13 o 
  -7   9   4       22.40       28.91     10.16 o 
  -6   9   4      595.62      567.64     43.59 o 
  -5   9   4      345.04      302.08     26.02 o 
  -4   9   4       64.06       76.04      9.60 o 
  -3   9   4        1.42        2.90      7.57 o 
  -2   9   4      965.69      847.47    152.93 o 
  -1   9   4      280.42      304.24     26.79 o 
   0   9   4      820.16      803.44     54.37 o 
   1   9   4      198.54      170.12     13.17 o 
   2   9   4     1845.39     1688.24     53.64 o 
   3   9   4       69.10       68.23      8.45 o 
   4   9   4      257.17      219.62     12.97 o 
   5   9   4      197.04      212.85     22.97 o 
   6   9   4      216.92      254.81     41.21 o 
   7   9   4       43.53       43.42     12.96 o 
  -6  10   4       82.06       85.04     11.99 o 
  -5  10   4      157.40      157.75     12.92 o 
  -4  10   4      390.82      372.16     54.18 o 
  -3  10   4       90.61       74.80     11.89 o 
  -2  10   4      172.05      174.51     21.93 o 
  -1  10   4       51.92       46.98      9.62 o 
   0  10   4      504.09      523.50     29.73 o 
   1  10   4      451.54      442.92     16.98 o 
   2  10   4      223.74      181.08     11.57 o 
   3  10   4      336.62      314.34     18.68 o 
   4  10   4      240.77      229.97     13.74 o 
   5  10   4       51.22       47.82     12.49 o 
   6  10   4      226.81      199.16     31.05 o 
  -6  11   4       21.97       16.41     13.02 o 
  -5  11   4      471.14      466.80     90.83 o 
  -4  11   4       51.90       75.24     12.96 o 
  -3  11   4      226.38      204.05     48.90 o 
  -2  11   4       71.35       85.35     17.61 o 
  -1  11   4      919.93      870.01     98.27 o 
   0  11   4        0.08       -1.90      6.68 o 
   1  11   4      602.20      593.35     32.45 o 
   2  11   4      150.89      175.70     11.87 o 
   3  11   4        5.22        6.18      7.58 o 
   4  11   4       47.45       39.46     18.49 o 
   5  11   4      259.58      250.48     19.80 o 
   6  11   4        4.21       10.71     12.95 o 
  -5  12   4       27.86       24.06     13.26 o 
  -4  12   4        6.15        6.07     11.14 o 
  -3  12   4      532.50      515.27     91.63 o 
  -2  12   4       29.87       41.65     11.86 o 
  -1  12   4      202.25      182.00     15.50 o 
   0  12   4       62.74       70.90     12.48 o 
   1  12   4      226.80      243.39     13.58 o 
   2  12   4        0.66       -0.49      7.47 o 
   3  12   4      396.33      422.24     17.55 o 
   4  12   4        0.74       -3.35     10.64 o 
   5  12   4       16.45       35.59     13.51 o 
  -4  13   4        1.95        0.34     19.21 o 
  -3  13   4       92.89      101.42     19.53 o 
  -2  13   4       89.82       96.49     15.45 o 
  -1  13   4      365.86      311.63     28.65 o 
   0  13   4        2.42        0.16     14.40 o 
   1  13   4      328.21      341.46     20.52 o 
   2  13   4       95.26       74.84     27.71 o 
   3  13   4       57.79       79.71     14.15 o 
   4  13   4        2.17       -5.36     11.77 o 
  -2  14   4        0.13       -6.09     13.44 o 
  -1  14   4       78.52       94.42     14.24 o 
   0  14   4      181.54      184.38     24.97 o 
   1  14   4      104.46      119.40     22.09 o 
   2  14   4        1.26        3.98     11.30 o 
  -9   0   5      648.57      690.16     40.01 o 
  -7   0   5       58.27       89.63     18.57 o 
  -5   0   5     2462.95     2595.49     33.45 o 
  -3   0   5     1009.41      965.47     73.45 o 
  -1   0   5     7287.71     7540.30    643.94 o 
   1   0   5      610.26      555.54     81.39 o 
   3   0   5      805.90      761.22     24.81 o 
   5   0   5      575.31      674.47     28.65 o 
   7   0   5      142.64      153.65     20.17 o 
  -9   1   5      104.38      101.00     16.64 o 
  -8   1   5       12.59       19.50     11.34 o 
  -7   1   5      668.32      688.32     24.90 o 
  -6   1   5       23.43       23.77      7.11 o 
  -5   1   5     1281.94     1365.71     40.34 o 
  -4   1   5        1.20        6.63      3.25 o 
  -3   1   5     6075.06     6308.40    269.68 o 
  -2   1   5     2316.77     2170.31    303.79 o 
  -1   1   5      127.70      131.55      5.26 o 
   0   1   5      616.56      554.88     26.51 o 
   1   1   5      460.62      396.56     21.55 o 
   2   1   5      227.32      205.71      8.86 o 
   3   1   5     1302.25     1379.24     37.98 o 
   4   1   5      693.50      719.27     23.73 o 
   5   1   5     2788.50     3060.83     77.58 o 
   6   1   5      382.76      431.80     18.67 o 
   7   1   5      103.98      143.73     20.33 o 
   8   1   5       52.61       80.35     13.75 o 
   9   1   5        8.93        5.44      7.36 o 
  -9   2   5       32.20       70.85     17.29 o 
  -8   2   5      569.59      571.11     25.12 o 
  -7   2   5     1149.39     1057.07     29.85 o 
  -6   2   5      149.23      148.94     10.27 o 
  -5   2   5     5051.85     5156.78    181.56 o 
  -4   2   5     1348.87     1398.30     66.17 o 
  -3   2   5       31.24       43.87      3.96 o 
  -2   2   5     4607.12     4297.20    533.30 o 
  -1   2   5      471.87      438.94     38.65 o 
   0   2   5      750.67      664.22     51.38 o 
   1   2   5      142.80      130.14      9.08 o 
   2   2   5     2211.33     2293.77     34.68 o 
   3   2   5     3602.69     3667.51    251.32 o 
   4   2   5      836.90      948.49     29.59 o 
   5   2   5       33.42       30.62      6.52 o 
   6   2   5      595.69      646.30     31.37 o 
   7   2   5       16.00       22.93      8.55 o 
   8   2   5        7.12        8.85      9.07 o 
   9   2   5       61.14       90.43     23.21 o 
  -9   3   5      104.22      126.84     32.41 o 
  -8   3   5        3.21        5.25     10.81 o 
  -7   3   5        5.54        3.89      7.80 o 
  -6   3   5     1116.27     1185.83     74.03 o 
  -5   3   5      222.94      212.18     17.78 o 
  -4   3   5      691.39      642.08     36.47 o 
  -3   3   5        8.45       26.17      3.74 o 
  -2   3   5     5247.37     5321.60    189.62 o 
  -1   3   5       35.96       43.15      5.47 o 
   0   3   5     2093.29     2107.89    244.28 o 
   1   3   5     1361.74     1420.29     83.02 o 
   2   3   5      290.52      366.23     28.89 o 
   3   3   5       27.34       22.06      3.03 o 
   4   3   5     3118.62     3044.03    244.16 o 
   5   3   5     1431.44     1453.10     34.17 o 
   6   3   5      584.49      657.32     17.94 o 
   7   3   5      132.26      136.92     11.50 o 
   8   3   5      440.89      504.81     34.41 o 
   9   3   5       32.47       55.86     22.57 o 
  -8   4   5      816.46      770.15     38.73 o 
  -7   4   5        0.12        0.61      9.34 o 
  -6   4   5       49.20       53.56      7.97 o 
  -5   4   5      197.04      202.08     11.57 o 
  -4   4   5     2907.25     2737.15    192.57 o 
  -3   4   5      371.52      370.99      9.38 o 
  -2   4   5     3006.90     2958.13    185.76 o 
  -1   4   5       28.07       29.10      3.40 o 
   0   4   5     4417.30     4806.13    514.46 o 
   1   4   5      165.20      152.23     26.19 o 
   2   4   5      474.04      394.14     13.94 o 
   3   4   5      112.26      137.83     16.75 o 
   4   4   5      192.56      161.25     29.82 o 
   5   4   5      245.83      253.03     15.37 o 
   6   4   5     1063.51     1007.71     23.35 o 
   7   4   5       10.68       13.79      9.17 o 
   8   4   5       14.65       18.25     17.61 o 
  -8   5   5        6.17       12.38     11.83 o 
  -7   5   5      155.34      161.28     15.65 o 
  -6   5   5     2283.39     2063.54    149.55 o 
  -5   5   5       19.34       23.86      6.64 o 
  -4   5   5       80.29       69.26      9.11 o 
  -3   5   5     1657.68     1528.00     77.42 o 
  -2   5   5      992.06      944.25     80.07 o 
  -1   5   5       59.33       63.81      8.69 o 
   0   5   5     4317.76     4773.10    470.48 o 
   1   5   5      738.12      779.20    127.00 o 
   2   5   5      223.24      200.27     10.78 o 
   3   5   5       27.63       33.38      5.30 o 
   4   5   5     1354.14     1120.87    132.00 o 
   5   5   5      400.97      422.13     18.36 o 
   6   5   5       14.78       23.12      9.95 o 
   7   5   5       60.59       67.70     19.05 o 
   8   5   5      166.78      169.01     23.05 o 
  -8   6   5      404.60      382.88     23.26 o 
  -7   6   5      339.98      317.25     16.04 o 
  -6   6   5        7.74       11.35      7.39 o 
  -5   6   5      786.69      714.08    105.39 o 
  -4   6   5     1100.02      966.85     70.59 o 
  -3   6   5        2.85        1.06      5.18 o 
  -2   6   5      162.38      135.49     12.28 o 
  -1   6   5     2443.31     2398.52    269.33 o 
   0   6   5     1109.93     1166.72    103.46 o 
   1   6   5       58.69       54.69      5.93 o 
   2   6   5     1103.27     1041.46     73.26 o 
   3   6   5     1187.12     1051.12     80.93 o 
   4   6   5        9.56       16.94      7.99 o 
   5   6   5       82.49       85.99     19.93 o 
   6   6   5      337.44      314.53     17.89 o 
   7   6   5       80.74      101.15     21.45 o 
   8   6   5       21.23       25.75     12.81 o 
  -8   7   5        0.72       -5.04     12.41 o 
  -7   7   5      400.96      421.49     62.50 o 
  -6   7   5      148.11      149.50     11.74 o 
  -5   7   5      364.83      311.28     19.20 o 
  -4   7   5       18.04       21.86      6.87 o 
  -3   7   5     2414.39     2136.29    201.41 o 
  -2   7   5      495.09      468.70     77.55 o 
  -1   7   5      158.73      177.89     17.68 o 
   0   7   5      661.04      680.20     55.95 o 
   1   7   5     2810.12     2756.68    188.73 o 
   2   7   5       24.48       23.75      5.30 o 
   3   7   5      519.94      443.51     21.96 o 
   4   7   5       32.42       23.17      8.43 o 
   5   7   5      579.56      571.63     21.22 o 
   6   7   5        1.58       -4.52      9.41 o 
   7   7   5       37.47       40.68     12.74 o 
   8   7   5      133.86       91.77     20.73 o 
  -7   8   5      360.47      365.34     25.03 o 
  -6   8   5       27.23       27.63      9.13 o 
  -5   8   5      672.38      672.33     52.00 o 
  -4   8   5      347.40      331.16     25.69 o 
  -3   8   5      153.48      144.46     16.43 o 
  -2   8   5        1.23        0.29      6.68 o 
  -1   8   5     2243.82     2307.27    233.84 o 
   0   8   5       72.86       77.74     11.38 o 
   1   8   5       35.53       32.10      6.30 o 
   2   8   5       39.84       43.39      6.76 o 
   3   8   5     1738.90     1669.61    107.64 o 
   4   8   5       94.04       85.95     11.62 o 
   5   8   5      281.24      258.01     20.33 o 
   6   8   5       16.11       11.96     10.03 o 
   7   8   5      338.50      320.43     40.25 o 
  -7   9   5      183.78      226.78     16.97 o 
  -6   9   5      161.12      175.79     13.84 o 
  -5   9   5      873.54      789.63     78.87 o 
  -4   9   5      600.77      530.50     46.35 o 
  -3   9   5     1372.48     1304.16    244.72 o 
  -2   9   5      361.81      315.62     58.26 o 
  -1   9   5      731.50      685.27     90.99 o 
   0   9   5       55.88       39.50     17.02 o 
   1   9   5     1693.67     1706.88    112.07 o 
   2   9   5       58.40       68.67     10.72 o 
   3   9   5       54.69       51.78     10.47 o 
   4   9   5       18.73       21.70     10.03 o 
   5   9   5      330.97      306.31     15.74 o 
   6   9   5        9.58        4.61     10.31 o 
   7   9   5      190.47      195.46     19.60 o 
  -6  10   5       45.41       41.83     10.95 o 
  -5  10   5      576.25      528.75     43.06 o 
  -4  10   5      827.77      714.00    142.05 o 
  -3  10   5      244.71      236.02     44.66 o 
  -2  10   5      536.00      441.63    100.67 o 
  -1  10   5      352.79      330.97     49.86 o 
   0  10   5        5.22        5.31      4.73 o 
   1  10   5        6.60        4.82      5.39 o 
   2  10   5      224.96      263.73     13.32 o 
   3  10   5      636.02      592.71     18.32 o 
   4  10   5       24.85       32.63      8.69 o 
   5  10   5       51.84       37.86     11.30 o 
   6  10   5       71.00       90.71     15.39 o 
  -5  11   5       14.91       22.81     11.79 o 
  -4  11   5        2.05        8.06     10.84 o 
  -3  11   5       79.23       94.52     18.25 o 
  -2  11   5      529.16      476.17     86.03 o 
  -1  11   5        7.04        8.65      8.93 o 
   0  11   5      584.54      610.67     69.14 o 
   1  11   5       63.65       76.83      7.94 o 
   2  11   5      182.85      198.32     14.19 o 
   3  11   5      236.60      234.55     14.14 o 
   4  11   5      142.92      168.29     14.73 o 
   5  11   5       10.99       10.74     11.05 o 
  -5  12   5       16.53       21.16     18.97 o 
  -4  12   5      612.04      592.89    108.44 o 
  -3  12   5       94.66       98.15     25.05 o 
  -2  12   5      253.54      243.10     38.65 o 
  -1  12   5       24.83       28.43     10.67 o 
   0  12   5      352.91      374.91     46.26 o 
   1  12   5        2.22        6.06      7.45 o 
   2  12   5      527.57      539.16     44.23 o 
   3  12   5        0.00        3.57      8.40 o 
   4  12   5       15.99       20.78     11.42 o 
   5  12   5       17.01       17.99     13.47 o 
  -3  13   5      109.06      121.29     34.49 o 
  -2  13   5      372.27      394.40     61.86 o 
  -1  13   5        1.08       -5.81      9.77 o 
   0  13   5      397.96      372.13     30.89 o 
   1  13   5       57.64       64.18     19.37 o 
   2  13   5      175.10      208.94     18.50 o 
   3  13   5        3.19        1.97      9.04 o 
  -1  14   5      281.93      281.86     30.41 o 
   0  14   5       20.28       10.72     15.85 o 
   1  14   5       64.66       72.82     20.97 o 
  -8   0   6      511.36      459.04     32.33 o 
  -6   0   6     1297.01     1272.75     41.61 o 
  -4   0   6      619.26      665.10     41.61 o 
  -2   0   6     6350.69     5808.00    995.17 o 
   0   0   6      130.56       94.39     11.92 o 
   2   0   6    18698.65    18306.90   3270.63 o 
   4   0   6      166.92      172.38     17.77 o 
   6   0   6       16.37       29.61     14.56 o 
   8   0   6       44.22      107.88     22.09 o 
  -9   1   6       22.44       20.65     14.02 o 
  -8   1   6      395.70      411.74     22.73 o 
  -7   1   6      118.81      127.62     14.59 o 
  -6   1   6      247.50      237.80     12.62 o 
  -5   1   6        2.49        2.39      4.97 o 
  -4   1   6     4295.69     4504.95    173.75 o 
  -3   1   6      596.53      522.53     36.43 o 
  -2   1   6      272.59      257.83     38.99 o 
  -1   1   6      206.89      226.58      8.73 o 
   0   1   6     2576.87     2613.59    106.82 o 
   1   1   6      118.23      104.26      4.87 o 
   2   1   6       97.22       95.64      9.34 o 
   3   1   6      718.86      723.94     80.99 o 
   4   1   6     1686.31     1714.60     59.62 o 
   5   1   6        2.22       -1.76      7.70 o 
   6   1   6      390.73      493.30     35.69 o 
   7   1   6      226.89      270.29     17.94 o 
   8   1   6        1.09      -10.85     10.80 o 
   9   1   6        7.90       10.72     20.01 o 
  -9   2   6      336.96      362.84     24.50 o 
  -8   2   6      240.88      276.98     20.93 o 
  -7   2   6      109.94      112.05     14.37 o 
  -6   2   6       14.00       16.83      7.11 o 
  -5   2   6      203.06      208.27     10.96 o 
  -4   2   6      161.27      162.11      6.61 o 
  -3   2   6      458.12      392.83     31.86 o 
  -2   2   6     7957.04     7567.93    858.77 o 
  -1   2   6     3026.34     3498.40     79.82 o 
   0   2   6       61.40       63.40      4.20 o 
   1   2   6     1203.59     1141.47     62.42 o 
   2   2   6     1784.15     1912.43     97.54 o 
   3   2   6     1301.17     1444.28     20.79 o 
   4   2   6      260.99      245.53     27.24 o 
   5   2   6      940.83     1025.83     20.61 o 
   6   2   6      810.88      881.66     26.92 o 
   7   2   6       55.41       64.84     10.39 o 
   8   2   6       87.87       94.79     12.48 o 
  -8   3   6        2.72        9.36     12.28 o 
  -7   3   6     1005.22      971.49     30.47 o 
  -6   3   6      170.82      161.44     15.15 o 
  -5   3   6      141.26      132.20      9.30 o 
  -4   3   6     1120.65     1098.48     82.54 o 
  -3   3   6     3648.11     3664.31    264.58 o 
  -2   3   6      253.61      246.00     28.78 o 
  -1   3   6     3068.13     3150.22    288.43 o 
   0   3   6      329.30      302.00     22.94 o 
   1   3   6     2439.61     2611.23    127.76 o 
   2   3   6      759.19      662.13    174.37 o 
   3   3   6     1867.67     1778.77    202.49 o 
   4   3   6       36.45       37.97      5.28 o 
   5   3   6        8.77       10.47      6.75 o 
   6   3   6       93.88      120.22     10.84 o 
   7   3   6      429.65      495.88     18.58 o 
   8   3   6        3.04        1.65      9.79 o 
  -8   4   6       46.87       36.26     13.92 o 
  -7   4   6       12.09        6.15      8.58 o 
  -6   4   6        0.37        4.91      9.32 o 
  -5   4   6      630.69      597.22     83.89 o 
  -4   4   6        0.37        3.09      5.31 o 
  -3   4   6      179.63      139.56     24.05 o 
  -2   4   6      912.61      893.38     73.51 o 
  -1   4   6     3187.80     3295.84    295.84 o 
   0   4   6       59.65       59.43      7.69 o 
   1   4   6    14860.25    15452.87   1240.12 o 
   2   4   6      844.00      655.09    117.52 o 
   3   4   6      143.04      113.92     13.18 o 
   4   4   6        7.10        2.99      4.50 o 
   5   4   6      136.42      178.71     14.71 o 
   6   4   6       65.08       62.03      9.42 o 
   7   4   6        8.33        9.42      9.02 o 
   8   4   6        3.35       -8.80     17.29 o 
  -8   5   6       92.47      102.83     13.68 o 
  -7   5   6      984.77      999.59     37.45 o 
  -6   5   6      103.47      105.05      9.85 o 
  -5   5   6      443.40      420.10     35.96 o 
  -4   5   6      916.10      994.32     24.71 o 
  -3   5   6     1788.95     1676.86    173.88 o 
  -2   5   6      413.57      383.27     61.58 o 
  -1   5   6      931.28      951.58    108.60 o 
   0   5   6     1537.63     1702.45    178.23 o 
   1   5   6     2958.99     3106.66    240.65 o 
   2   5   6        8.95        4.99      4.70 o 
   3   5   6     1297.68     1198.33     94.46 o 
   4   5   6       57.15       65.07      9.00 o 
   5   5   6       18.65       20.29      9.02 o 
   6   5   6       26.85       32.99     10.47 o 
   7   5   6      296.13      311.29     20.76 o 
   8   5   6       55.91       57.46     19.85 o 
  -8   6   6      118.02      131.08     17.69 o 
  -7   6   6       71.19       76.29     13.95 o 
  -6   6   6      229.77      239.99     22.43 o 
  -5   6   6      505.11      513.61     27.69 o 
  -4   6   6        1.60       -0.74      5.98 o 
  -3   6   6      717.60      682.11     79.76 o 
  -2   6   6      509.32      457.61     46.13 o 
  -1   6   6     2376.72     2385.34    288.00 o 
   0   6   6       25.38      101.37     47.51 o 
   1   6   6     1641.38     1690.85    294.02 o 
   2   6   6     1856.29     1746.97    131.32 o 
   3   6   6       16.44       15.73      5.34 o 
   4   6   6       87.06       90.06     11.20 o 
   5   6   6       50.49       60.47     11.23 o 
   6   6   6      133.87      150.08     14.54 o 
   7   6   6        5.67       25.93     18.09 o 
   8   6   6       38.61       55.99     14.34 o 
  -7   7   6      264.55      258.56     21.53 o 
  -6   7   6      204.14      115.00     73.17 o 
  -5   7   6       26.61       26.93      8.10 o 
  -4   7   6      403.74      418.64     37.63 o 
  -3   7   6      384.32      359.56     24.65 o 
  -2   7   6      372.99      326.54     71.62 o 
  -1   7   6     1008.69     1101.25    127.15 o 
   0   7   6     4020.32     4194.54    314.52 o 
   1   7   6       13.29       15.26      5.33 o 
   2   7   6      433.23      384.69     39.03 o 
   3   7   6       79.44       68.05      7.65 o 
   4   7   6      827.72      826.48     43.13 o 
   5   7   6        0.62       -0.80      9.18 o 
   6   7   6      156.98      194.57     17.35 o 
   7   7   6        0.73       -9.92     14.89 o 
  -7   8   6        9.11        9.21      7.15 o 
  -6   8   6      463.14      463.83     36.48 o 
  -5   8   6       10.69       14.45      7.88 o 
  -4   8   6      312.60      317.17     18.25 o 
  -3   8   6        0.92        0.93      6.31 o 
  -2   8   6     1869.80     1729.74    365.16 o 
  -1   8   6      133.20      130.42     32.09 o 
   0   8   6      118.09      115.19      8.65 o 
   1   8   6       50.63       54.23      7.07 o 
   2   8   6     1645.41     1538.57    109.45 o 
   3   8   6       20.31       14.44      8.83 o 
   4   8   6       67.79       82.59     11.89 o 
   5   8   6        2.12       -0.80      9.41 o 
   6   8   6       80.29       87.65     13.79 o 
   7   8   6        7.84       10.97     11.51 o 
  -6   9   6      295.98      288.22     28.11 o 
  -5   9   6      136.59      120.31     11.97 o 
  -4   9   6     1335.67     1242.86    127.81 o 
  -3   9   6      185.68      156.05     34.81 o 
  -2   9   6       62.19       61.71     14.89 o 
  -1   9   6       77.87       69.72     14.40 o 
   0   9   6      849.45      862.37     59.57 o 
   1   9   6       26.82       25.33      6.91 o 
   2   9   6       47.84       44.98      7.55 o 
   3   9   6      288.48      331.67     25.85 o 
   4   9   6      795.00      707.82     24.78 o 
   5   9   6       44.64       49.17     12.39 o 
   6   9   6       81.29       62.97     13.53 o 
  -6  10   6      138.56      155.21     16.68 o 
  -5  10   6      302.54      312.29     31.68 o 
  -4  10   6       26.93       30.62     11.46 o 
  -3  10   6       96.60       81.90     12.80 o 
  -2  10   6      723.91      711.47    109.40 o 
  -1  10   6      651.19      639.04     93.87 o 
   0  10   6      297.42      191.30     47.78 o 
   1  10   6      419.34      424.90     17.08 o 
   2  10   6      162.65      168.79     15.85 o 
   3  10   6       18.39       22.09     10.58 o 
   4  10   6      102.60      113.66     14.09 o 
   5  10   6       56.69       85.54     11.80 o 
   6  10   6       41.45       34.38     13.18 o 
  -5  11   6      180.81      175.52     28.49 o 
  -4  11   6      217.66      222.44     60.50 o 
  -3  11   6      776.90      784.09    138.29 o 
  -2  11   6        0.36       -4.01      9.52 o 
  -1  11   6      436.32      407.20     68.02 o 
   0  11   6       85.96       51.15     31.29 o 
   1  11   6      146.73      164.14     10.27 o 
   2  11   6        0.18       -4.60      7.09 o 
   3  11   6      329.48      384.30     20.00 o 
   4  11   6       97.63       88.96     11.60 o 
   5  11   6        3.38        9.66     12.37 o 
  -4  12   6       30.78       26.10     13.86 o 
  -3  12   6       40.91       34.69     12.98 o 
  -2  12   6        1.64        1.56     10.71 o 
  -1  12   6      333.44      358.06     44.98 o 
   0  12   6       14.86       14.97     10.61 o 
   1  12   6      375.68      361.88     29.93 o 
   2  12   6        6.32        5.63      8.43 o 
   3  12   6       54.45       71.59     11.08 o 
   4  12   6        0.44        1.47      9.39 o 
  -3  13   6      172.12      191.07     19.55 o 
  -2  13   6        0.21       -8.21     11.29 o 
  -1  13   6      115.46      126.48     16.12 o 
   0  13   6       69.22       60.02     19.69 o 
   1  13   6       48.31       56.66     17.93 o 
   2  13   6       14.39        3.17      5.63 o 
   3  13   6      184.05      206.47     15.42 o 
  -7   0   7      461.92      481.60     32.33 o 
  -5   0   7       25.17       33.23      8.66 o 
  -3   0   7     6380.96     5554.63    687.83 o 
  -1   0   7       25.28       35.80      4.03 o 
   1   0   7     2994.43     3165.11    236.87 o 
   3   0   7       92.49       81.79     24.33 o 
   5   0   7      873.88      904.95     35.53 o 
   7   0   7      762.57      867.50     40.33 o 
  -8   1   7      116.61      133.22     16.47 o 
  -7   1   7      371.71      361.15     24.89 o 
  -6   1   7        7.85        7.87      7.06 o 
  -5   1   7     7209.66     8028.59    219.43 o 
  -4   1   7      612.41      626.58     34.09 o 
  -3   1   7      201.31      191.21     15.03 o 
  -2   1   7        4.17        3.53      2.22 o 
  -1   1   7     6055.64     6100.06    182.53 o 
   0   1   7      264.55      245.38     11.70 o 
   1   1   7       45.17       49.19      4.17 o 
   2   1   7      124.14      117.00      8.39 o 
   3   1   7     3746.01     4096.71    350.86 o 
   4   1   7       80.63       93.15     15.21 o 
   5   1   7      690.55      699.95     22.34 o 
   6   1   7       87.24       71.01     11.78 o 
   7   1   7       13.55        4.70     10.69 o 
   8   1   7        0.23       12.00     18.25 o 
  -8   2   7       76.52       89.39     15.74 o 
  -7   2   7      270.61      274.84     30.41 o 
  -6   2   7     2209.04     2266.54     43.61 o 
  -5   2   7      750.10      791.00     36.48 o 
  -4   2   7      164.06      175.27      7.14 o 
  -3   2   7     2111.44     2066.38    192.67 o 
  -2   2   7       28.93       14.95      3.19 o 
  -1   2   7        8.00        7.86      1.88 o 
   0   2   7     2221.65     2150.73    111.91 o 
   1   2   7     1521.71     1387.97     82.73 o 
   2   2   7      826.11      835.27     43.89 o 
   3   2   7      168.61      134.13     10.28 o 
   4   2   7      490.69      494.79     49.81 o 
   5   2   7      131.17      135.90     10.19 o 
   6   2   7      204.28      227.13     14.08 o 
   7   2   7       23.22       30.43      9.96 o 
   8   2   7      110.52      123.99     13.56 o 
  -8   3   7      376.90      366.28     34.41 o 
  -7   3   7       12.87       11.97      8.96 o 
  -6   3   7      593.22      585.94     26.79 o 
  -5   3   7       35.60       35.37      7.83 o 
  -4   3   7     2325.83     2260.77    275.73 o 
  -3   3   7      130.80      121.57      6.83 o 
  -2   3   7      215.51      172.84     13.57 o 
  -1   3   7     2668.33     2651.95    160.13 o 
   0   3   7     2927.55     2892.68    207.45 o 
   1   3   7       15.65       12.51      4.63 o 
   2   3   7     3548.65     3740.40    250.29 o 
   3   3   7       70.18      155.38     94.19 o 
   4   3   7       40.06       36.78      5.54 o 
   5   3   7      102.64      102.32      9.90 o 
   6   3   7      277.24      306.44     15.11 o 
   7   3   7      123.16      124.77     12.84 o 
   8   3   7        0.28       -4.66     10.07 o 
  -8   4   7        4.07        0.60     12.07 o 
  -7   4   7       72.54       73.43     11.20 o 
  -6   4   7     1504.33     1528.04     86.11 o 
  -5   4   7       38.92       33.88      7.10 o 
  -4   4   7      279.45      262.89     26.69 o 
  -3   4   7       49.92       52.42      5.35 o 
  -2   4   7     4268.94     3907.91    333.54 o 
  -1   4   7      201.64      192.55     23.08 o 
   0   4   7     2370.83     2193.86    194.32 o 
   1   4   7     3362.33     3544.21    235.02 o 
   2   4   7     1341.42     1254.84    157.66 o 
   3   4   7        1.01        6.11      5.20 o 
   4   4   7      877.15      829.32    115.65 o 
   5   4   7      104.95      112.18     12.89 o 
   6   4   7      202.02      232.64     17.69 o 
   7   4   7        0.01       -0.88     11.26 o 
   8   4   7      211.34      222.35     19.97 o 
  -8   5   7      616.97      607.56     32.49 o 
  -7   5   7        2.35        1.58     11.26 o 
  -6   5   7      207.16      221.36     16.86 o 
  -5   5   7      134.67      145.73     11.03 o 
  -4   5   7     2043.71     1903.39    209.79 o 
  -3   5   7       86.94       91.50     10.16 o 
  -2   5   7     2439.16     2190.44    317.96 o 
  -1   5   7      689.94      709.02     58.28 o 
   0   5   7     1261.41     1251.01     96.84 o 
   1   5   7      399.31      364.23     21.30 o 
   2   5   7     1942.58     1981.31    184.14 o 
   3   5   7      167.19      178.49     14.25 o 
   4   5   7      143.43      147.78     13.42 o 
   5   5   7       34.28       51.61     11.37 o 
   6   5   7       98.68      139.44     15.10 o 
   7   5   7       29.00       32.78     13.13 o 
   8   5   7       19.42       55.54     23.05 o 
  -7   6   7      324.95      377.45     22.45 o 
  -6   6   7      722.59      683.04     64.04 o 
  -5   6   7      305.07      292.22     30.64 o 
  -4   6   7      140.61      130.37     19.60 o 
  -3   6   7     2306.71     2249.90    276.90 o 
  -2   6   7      784.70      704.65     69.96 o 
  -1   6   7      150.35      157.23      9.19 o 
   0   6   7     1331.18     1371.90     94.56 o 
   1   6   7     1717.63     1587.80    151.07 o 
   2   6   7      158.86      169.23     16.01 o 
   3   6   7       27.88       29.81      6.50 o 
   4   6   7      434.70      396.49     55.56 o 
   5   6   7       52.93       75.42     12.60 o 
   6   6   7       11.91        0.78     10.46 o 
   7   6   7      103.09      142.04     16.41 o 
  -7   7   7      123.98      119.29     16.63 o 
  -6   7   7       11.46       13.67      8.17 o 
  -5   7   7     1248.79     1107.26    116.15 o 
  -4   7   7       17.13        8.94      6.94 o 
  -3   7   7       72.72       66.44      8.32 o 
  -2   7   7      391.08      347.40     71.46 o 
  -1   7   7      620.96      621.72     98.19 o 
   0   7   7     2045.20     2230.29    154.12 o 
   1   7   7       93.25       87.20     12.87 o 
   2   7   7        3.07        1.32      5.71 o 
   3   7   7      846.61      739.10     57.71 o 
   4   7   7        0.16       -1.60      8.92 o 
   5   7   7      184.74      203.38     17.07 o 
   6   7   7        7.50       -0.63     10.58 o 
   7   7   7       43.54       67.86     22.57 o 
  -7   8   7      210.53      211.36     20.03 o 
  -6   8   7       13.38        2.09      8.49 o 
  -5   8   7      172.48      164.92     12.80 o 
  -4   8   7        3.54        2.36      7.53 o 
  -3   8   7     1315.79     1244.45    139.16 o 
  -2   8   7       73.45       76.75     13.36 o 
  -1   8   7       34.11       41.34      9.56 o 
   0   8   7       83.46       81.73      8.45 o 
   1   8   7      889.22      885.06    111.56 o 
   2   8   7       25.28       26.83      7.01 o 
   3   8   7      277.66      240.09     16.57 o 
   4   8   7        5.29        9.10      9.86 o 
   5   8   7      488.29      434.56     36.89 o 
   6   8   7       36.39       34.02     12.62 o 
   7   8   7      183.95      240.88     31.85 o 
  -6   9   7       20.70       21.12     10.05 o 
  -5   9   7      343.13      359.33     25.95 o 
  -4   9   7      301.55      282.58     17.03 o 
  -3   9   7        6.13        3.38      9.08 o 
  -2   9   7      223.17      211.71     17.69 o 
  -1   9   7     1089.76     1045.73    109.48 o 
   0   9   7      156.90      168.10     19.77 o 
   1   9   7       23.17       18.79      6.78 o 
   2   9   7       95.83       96.22     10.41 o 
   3   9   7      324.84      336.00     24.97 o 
   4   9   7       13.80       11.44     10.22 o 
   5   9   7       55.86       65.90     13.46 o 
   6   9   7       43.67       78.11     22.25 o 
  -6  10   7      123.48      138.69     14.27 o 
  -5  10   7      160.53      182.34     19.08 o 
  -4  10   7      467.47      460.72     79.63 o 
  -3  10   7      884.36      816.14    198.31 o 
  -2  10   7      446.71      427.49     62.42 o 
  -1  10   7      100.62      102.46     24.81 o 
   0  10   7      246.54      232.01     27.29 o 
   1  10   7      191.16      219.67     12.97 o 
   2  10   7       96.64      117.83     20.57 o 
   3  10   7       65.52       70.30     12.96 o 
   4  10   7      315.90      388.88     22.06 o 
   5  10   7      123.25      141.37     16.23 o 
  -5  11   7       53.32       69.65     23.85 o 
  -4  11   7      193.55      192.57     18.65 o 
  -3  11   7       48.54       39.38     14.89 o 
  -2  11   7      161.32      148.65     26.49 o 
  -1  11   7      198.98      206.71     16.86 o 
   0  11   7      281.96      244.76     28.17 o 
   1  11   7       66.67       80.06     12.20 o 
   2  11   7      451.81      481.79     35.21 o 
   3  11   7       20.82       31.95     12.15 o 
   4  11   7       17.01       31.98     10.15 o 
   5  11   7       15.01       14.39     12.26 o 
  -4  12   7      219.28      231.13     47.78 o 
  -3  12   7       51.80       73.37     28.73 o 
  -2  12   7      241.32      272.34     56.74 o 
  -1  12   7        0.35       -3.13     10.69 o 
   0  12   7       43.79       20.46     23.53 o 
   1  12   7        8.65        3.04     14.40 o 
   2  12   7      109.73      128.90     12.07 o 
   3  12   7        5.06       -0.71      9.07 o 
   4  12   7      159.60      207.60     17.54 o 
  -2  13   7       97.86       89.67     17.13 o 
  -1  13   7       37.43       42.24     13.47 o 
   0  13   7      160.89      189.82     26.89 o 
   1  13   7        0.31        5.60     17.29 o 
   2  13   7      138.78       70.03     87.39 o 
  -8   0   8      279.79      370.69     34.09 o 
  -6   0   8     1262.68     1258.51     44.50 o 
  -4   0   8     7553.28     8443.78    120.36 o 
  -2   0   8      111.06      104.90     14.24 o 
   0   0   8     3357.50     2994.80    119.40 o 
   2   0   8     1030.41     1010.33     87.24 o 
   4   0   8     1216.24     1283.00     39.37 o 
   6   0   8        4.35        0.32     15.37 o 
   8   0   8        8.34        3.52     19.21 o 
  -8   1   8      311.54      364.33     24.11 o 
  -7   1   8       42.40       34.57     12.22 o 
  -6   1   8      472.41      471.74     21.05 o 
  -5   1   8      367.25      372.74     14.18 o 
  -4   1   8      345.56      341.77     10.88 o 
  -3   1   8      173.95      164.36     18.21 o 
  -2   1   8     4091.55     3718.72    320.72 o 
  -1   1   8      207.69      201.34     12.24 o 
   0   1   8       51.02       49.82      3.51 o 
   1   1   8      361.80      375.09     18.14 o 
   2   1   8      630.19      530.20     40.90 o 
   3   1   8      574.20      597.38     51.22 o 
   4   1   8      483.91      510.71     15.89 o 
   5   1   8       17.36       28.60      8.32 o 
   6   1   8     1571.40     1716.17     41.93 o 
   7   1   8       41.86       40.47     10.61 o 
   8   1   8       51.39       65.83     13.14 o 
  -8   2   8      136.07      143.30     18.14 o 
  -7   2   8      722.47      741.89     28.12 o 
  -6   2   8       72.52       72.97      9.82 o 
  -5   2   8      198.97      203.47     12.16 o 
  -4   2   8     1912.09     1854.90    109.05 o 
  -3   2   8      772.51      685.50     47.99 o 
  -2   2   8        7.76        9.44      2.85 o 
  -1   2   8      285.65      226.85     14.00 o 
   0   2   8     1899.00     1909.19     60.90 o 
   1   2   8      518.82      514.78     27.17 o 
   2   2   8       50.86       39.06      5.92 o 
   3   2   8      159.41      132.14      9.93 o 
   4   2   8      423.97      423.63     14.82 o 
   5   2   8        6.61       -0.62      7.22 o 
   6   2   8      303.10      338.08     16.56 o 
   7   2   8       86.15       93.15     12.44 o 
   8   2   8        7.48        0.01     10.73 o 
  -8   3   8       16.72       28.62     14.57 o 
  -7   3   8       97.14      100.58     21.77 o 
  -6   3   8       61.48       69.11      9.70 o 
  -5   3   8     2372.52     2400.18     67.00 o 
  -4   3   8      563.21      453.31     47.73 o 
  -3   3   8      309.53      267.27     21.18 o 
  -2   3   8      265.46      236.27     15.72 o 
  -1   3   8      637.80      587.37     27.48 o 
   0   3   8        0.13       -0.31      3.85 o 
   1   3   8      878.87      837.44     31.02 o 
   2   3   8        4.49        5.67      4.80 o 
   3   3   8        6.74        7.78      5.58 o 
   4   3   8       54.39       53.53      6.58 o 
   5   3   8      672.45      746.51     20.19 o 
   6   3   8       50.12       41.41     10.03 o 
   7   3   8        1.33       -3.38      9.27 o 
   8   3   8        0.23       -5.09     10.63 o 
  -8   4   8        0.59       -0.98     14.32 o 
  -7   4   8     1306.44     1340.28     33.69 o 
  -6   4   8       99.99      108.27     11.40 o 
  -5   4   8      248.18      259.58     13.88 o 
  -4   4   8       99.89       95.67     13.18 o 
  -3   4   8     1597.25     1404.13    148.76 o 
  -2   4   8       10.70       11.45      3.97 o 
  -1   4   8     2108.22     1969.16    166.95 o 
   0   4   8      343.37      319.23     44.20 o 
   1   4   8      416.19      379.92     35.75 o 
   2   4   8       19.41       16.82      5.80 o 
   3   4   8     1478.58     1541.88     30.27 o 
   4   4   8        2.77        2.93      5.94 o 
   5   4   8       88.52       69.18      8.78 o 
   6   4   8       58.18       38.16     12.44 o 
   7   4   8      110.68      141.43     16.96 o 
   8   4   8        7.00       12.57     14.33 o 
  -7   5   8        5.92        4.57      9.90 o 
  -6   5   8      570.11      606.78     24.50 o 
  -5   5   8     1762.17     1658.55    197.51 o 
  -4   5   8       13.26       21.00      6.68 o 
  -3   5   8      558.48      524.40     33.61 o 
  -2   5   8     1022.41      931.55    107.51 o 
  -1   5   8      920.78      941.40     79.27 o 
   0   5   8        0.36        0.88      5.14 o 
   1   5   8     1453.57     1384.05    111.53 o 
   2   5   8      108.83      102.01      8.35 o 
   3   5   8      169.23      170.10     12.04 o 
   4   5   8       57.12       64.06     10.20 o 
   5   5   8      843.60      889.34     27.27 o 
   6   5   8        1.62       11.93     11.47 o 
   7   5   8        0.05       -5.22     12.50 o 
  -7   6   8      390.79      457.31     25.24 o 
  -6   6   8      213.69      219.58     18.73 o 
  -5   6   8       17.13       23.00      7.98 o 
  -4   6   8      586.28      584.11     33.53 o 
  -3   6   8     1495.70     1323.63    176.82 o 
  -2   6   8      132.34      124.46      9.24 o 
  -1   6   8      941.71      889.86    138.77 o 
   0   6   8      481.61      515.09     39.57 o 
   1   6   8     1005.38      999.97     64.72 o 
   2   6   8       20.04        9.51      9.26 o 
   3   6   8      257.81      237.64     15.87 o 
   4   6   8      569.96      495.82     40.45 o 
   5   6   8        9.03       -0.25     10.30 o 
   6   6   8       50.56       70.65     13.80 o 
   7   6   8       92.87      109.60     16.86 o 
  -7   7   8        9.76        2.25     12.82 o 
  -6   7   8      563.13      522.38     64.25 o 
  -5   7   8      276.20      261.65     18.60 o 
  -4   7   8      305.01      264.23     28.26 o 
  -3   7   8       85.11       74.38     10.01 o 
  -2   7   8     2190.25     2098.18    420.94 o 
  -1   7   8        2.45       -1.08      7.00 o 
   0   7   8      701.51      710.77     39.96 o 
   1   7   8     1573.66     1637.24     82.02 o 
   2   7   8      107.06      116.17      9.50 o 
   3   7   8       26.98       26.20      7.30 o 
   4   7   8       45.58       38.74     11.00 o 
   5   7   8       37.36       48.38     12.50 o 
   6   7   8      181.48      199.55     18.18 o 
   7   7   8        6.62        3.32     13.34 o 
  -6   8   8      291.97      336.58     22.24 o 
  -5   8   8        0.84        3.66      8.48 o 
  -4   8   8     1254.92     1100.71    135.17 o 
  -3   8   8       63.92       55.00     10.16 o 
  -2   8   8       44.04       43.36     10.34 o 
  -1   8   8      283.39      246.89     20.33 o 
   0   8   8      565.18      560.96     58.90 o 
   1   8   8      244.67      244.36     25.04 o 
   2   8   8        5.56       -0.39      6.69 o 
   3   8   8       64.49       47.97      8.15 o 
   4   8   8      280.33      264.18     17.94 o 
   5   8   8        9.99       16.14     11.66 o 
   6   8   8       86.90      102.84     15.73 o 
  -6   9   8      210.90      211.16     30.17 o 
  -5   9   8       92.73       88.72     13.46 o 
  -4   9   8      218.56      199.45     26.82 o 
  -3   9   8      219.65      205.82     40.57 o 
  -2   9   8      829.35      799.71    117.72 o 
  -1   9   8       50.53       70.00     11.83 o 
   0   9   8        5.96        9.25      9.20 o 
   1   9   8       47.97       28.35     19.20 o 
   2   9   8      468.06      471.63     27.72 o 
   3   9   8       72.44       83.96     13.18 o 
   4   9   8      221.43      211.47     17.67 o 
   5   9   8      109.00      139.35     16.58 o 
   6   9   8       80.76       73.88     14.75 o 
  -5  10   8       29.77       42.39     11.17 o 
  -4  10   8      226.65      242.82     47.54 o 
  -3  10   8       96.31       90.66     13.95 o 
  -2  10   8       93.03      102.02     14.10 o 
  -1  10   8      384.11      364.06     29.13 o 
   0  10   8      568.05      604.37     72.66 o 
   1  10   8      199.87      191.82     15.65 o 
   2  10   8       51.44       70.28     12.76 o 
   3  10   8      225.97      280.91     19.80 o 
   4  10   8       63.13       80.75     14.83 o 
   5  10   8        8.58       17.13     13.12 o 
  -4  11   8      166.39      153.08     40.09 o 
  -3  11   8      259.14      263.95     55.78 o 
  -2  11   8      143.43      169.09     17.07 o 
  -1  11   8      367.30      383.26     38.89 o 
   0  11   8       97.48      109.70     14.54 o 
   1  11   8      228.35      241.13     18.53 o 
   2  11   8       81.45      102.18     14.87 o 
   3  11   8       73.38       92.73     14.88 o 
   4  11   8       17.33       13.94     12.61 o 
  -3  12   8      330.98      317.41     74.51 o 
  -2  12   8       25.39       22.03     13.04 o 
  -1  12   8      265.51      285.17     45.22 o 
   0  12   8        3.96        6.28     10.98 o 
   1  12   8       23.59       31.85     19.05 o 
   2  12   8       23.03       44.66     19.53 o 
   3  12   8      179.65      236.70     16.50 o 
  -1  13   8      168.77      228.37     42.73 o 
   0  13   8        0.04        6.35      9.44 o 
   1  13   8       97.98      131.56     25.13 o 
  -7   0   9      352.51      349.72     31.69 o 
  -5   0   9      391.30      389.80     21.85 o 
  -3   0   9      136.68      140.64     11.42 o 
  -1   0   9    14193.85    14590.17    476.15 o 
   1   0   9      257.30      238.87     15.90 o 
   3   0   9     1000.85      985.33    125.65 o 
   5   0   9      175.78      209.99     22.57 o 
   7   0   9      950.62      951.84     45.46 o 
  -8   1   9      240.27      255.09     22.46 o 
  -7   1   9      367.99      426.11     23.70 o 
  -6   1   9       69.09       86.35     13.52 o 
  -5   1   9      314.99      330.99     14.17 o 
  -4   1   9      163.05      131.52     25.31 o 
  -3   1   9     3419.38     3060.25    365.60 o 
  -2   1   9     1062.32      969.10     75.75 o 
  -1   1   9        8.49        9.77      3.23 o 
   0   1   9      286.76      245.04     12.16 o 
   1   1   9     1121.23     1080.13     42.05 o 
   2   1   9       48.77       52.93      5.35 o 
   3   1   9      291.26      299.72     22.13 o 
   4   1   9       16.23       19.41      5.95 o 
   5   1   9      340.34      372.20     16.35 o 
   6   1   9        8.82       17.54      9.87 o 
   7   1   9       10.01       20.14     10.83 o 
   8   1   9        8.48       12.01     11.97 o 
  -8   2   9      515.20      490.58     27.87 o 
  -7   2   9      417.98      443.86     24.09 o 
  -6   2   9       73.19       75.41     10.56 o 
  -5   2   9      429.88      448.51     16.01 o 
  -4   2   9      293.04      324.88     12.96 o 
  -3   2   9       21.74       19.87      3.64 o 
  -2   2   9      816.31      795.28     43.71 o 
  -1   2   9     1092.35     1055.14     59.45 o 
   0   2   9      403.08      397.06      9.29 o 
   1   2   9       28.99       27.21      5.01 o 
   2   2   9     1146.15     1100.21     86.47 o 
   3   2   9     1279.12     1259.33     88.82 o 
   4   2   9        8.92       14.00      6.09 o 
   5   2   9       50.33       50.59     10.01 o 
   6   2   9        8.85       20.83      9.98 o 
   7   2   9       64.47       78.99     12.84 o 
   8   2   9        0.69      -10.37     11.46 o 
  -8   3   9       43.05       75.28     17.85 o 
  -7   3   9      106.98      120.03     16.63 o 
  -6   3   9      970.26      999.19     28.68 o 
  -5   3   9        2.03        3.45      7.41 o 
  -4   3   9      537.19      422.10     47.94 o 
  -3   3   9      207.47      200.36     15.02 o 
  -2   3   9     1583.56     1506.32     59.48 o 
  -1   3   9        0.53        3.47      3.18 o 
   0   3   9      606.22      555.72     38.03 o 
   1   3   9      293.20      275.04     18.53 o 
   2   3   9      392.56      389.09     20.33 o 
   3   3   9       24.53       22.57      6.61 o 
   4   3   9      568.19      637.98     22.62 o 
   5   3   9        3.07       -6.71      7.99 o 
   6   3   9        0.16        0.82      8.94 o 
   7   3   9       33.31       35.89     11.86 o 
  -7   4   9        0.05        8.31     10.10 o 
  -6   4   9        3.54        3.16      8.87 o 
  -5   4   9       29.58       29.99      8.71 o 
  -4   4   9      613.08      610.67     55.40 o 
  -3   4   9        6.24        6.00      4.37 o 
  -2   4   9      747.94      716.38     32.49 o 
  -1   4   9       53.87       53.04      7.18 o 
   0   4   9     2011.63     2043.42    160.86 o 
   1   4   9       16.10       22.56      6.30 o 
   2   4   9     1461.45     1497.20     83.85 o 
   3   4   9       31.94       28.52      6.98 o 
   4   4   9       80.47       79.57      9.21 o 
   5   4   9        0.00       -3.97      6.82 o 
   6   4   9      147.51      196.93     20.33 o 
   7   4   9        0.94        9.22     13.22 o 
  -7   5   9       69.02       74.87     12.71 o 
  -6   5   9     1328.82     1396.18     29.08 o 
  -5   5   9        0.87       -1.31      7.90 o 
  -4   5   9       88.38      103.57     18.56 o 
  -3   5   9        3.93        7.27     17.90 o 
  -2   5   9      912.42      809.77     49.18 o 
  -1   5   9       11.28       12.40      7.15 o 
   0   5   9     1492.35     1528.71    119.93 o 
   1   5   9      817.31      811.71     58.15 o 
   2   5   9      422.72      399.61     26.70 o 
   3   5   9       21.86        9.40      7.67 o 
   4   5   9      588.04      555.14     57.52 o 
   5   5   9      255.23      300.71     19.81 o 
   6   5   9        0.01        3.52     11.59 o 
   7   5   9       45.17       63.77     15.16 o 
  -7   6   9       69.52       79.95     13.36 o 
  -6   6   9       24.53       36.76     14.97 o 
  -5   6   9      435.31      392.17     54.73 o 
  -4   6   9      407.89      355.68    109.39 o 
  -3   6   9        0.38       -0.35      6.19 o 
  -2   6   9       44.25       46.54      7.65 o 
  -1   6   9     1078.48     1006.89    113.32 o 
   0   6   9       94.79       93.40      8.85 o 
   1   6   9      104.06      104.19      9.05 o 
   2   6   9     3225.17     3087.74    220.76 o 
   3   6   9      105.62      117.74     10.55 o 
   4   6   9       99.98       95.42     18.37 o 
   5   6   9        6.22        4.24     11.20 o 
   6   6   9        4.79        8.88     12.51 o 
   7   6   9        1.21       -2.17     17.37 o 
  -6   7   9      189.06      217.43     19.52 o 
  -5   7   9      181.76      167.31     42.16 o 
  -4   7   9        0.87        5.29      7.68 o 
  -3   7   9     1355.07     1164.23    153.81 o 
  -2   7   9      101.20      108.69     12.17 o 
  -1   7   9      164.64      156.91     31.77 o 
   0   7   9      184.77      167.16     14.02 o 
   1   7   9      947.09     1012.38     69.57 o 
   2   7   9      344.07      336.46     21.21 o 
   3   7   9      100.96      112.38     10.34 o 
   4   7   9       41.88       39.59     11.88 o 
   5   7   9       94.38      108.25     19.77 o 
   6   7   9       25.31       24.57     14.32 o 
  -6   8   9       18.39        5.76     13.92 o 
  -5   8   9      536.32      492.11     46.87 o 
  -4   8   9       35.68       34.25      9.04 o 
  -3   8   9       40.33       49.59     11.10 o 
  -2   8   9        9.31       24.34     10.06 o 
  -1   8   9     1247.19     1292.86    111.88 o 
   0   8   9      205.03      193.94     15.12 o 
   1   8   9      282.31      282.44     13.58 o 
   2   8   9        7.34        5.61      7.39 o 
   3   8   9      190.82      207.85     15.60 o 
   4   8   9        7.25       13.36     11.42 o 
   5   8   9       26.15       45.12     12.89 o 
   6   8   9       26.01       29.11     13.74 o 
  -5   9   9      163.57      164.46     23.82 o 
  -4   9   9       44.99       48.49     10.19 o 
  -3   9   9      755.49      756.75    144.37 o 
  -2   9   9       86.89       98.76     17.53 o 
  -1   9   9        2.03        6.10     10.00 o 
   0   9   9       59.91       53.83     11.31 o 
   1   9   9      607.15      628.76     23.86 o 
   2   9   9       24.29       29.39      8.87 o 
   3   9   9       37.43       50.76     12.08 o 
   4   9   9       27.29       53.33     13.79 o 
   5   9   9       54.86       67.43     14.93 o 
  -5  10   9      102.70      121.04     29.37 o 
  -4  10   9      274.65      252.38     55.30 o 
  -3  10   9      125.83      129.36     29.61 o 
  -2  10   9      145.55      165.02     21.13 o 
  -1  10   9      368.57      409.10     37.45 o 
   0  10   9      139.46      159.80     16.81 o 
   1  10   9       80.05       38.55     29.77 o 
   2  10   9      162.90      188.08     16.96 o 
   3  10   9      138.87      179.46     17.47 o 
   4  10   9       12.09       26.59     13.13 o 
  -4  11   9       59.31       50.72     18.17 o 
  -3  11   9      148.47      177.38     30.97 o 
  -2  11   9      288.84      300.62     27.69 o 
  -1  11   9        1.56       -9.95     10.92 o 
   0  11   9      362.63      390.30     40.41 o 
   1  11   9       81.17       84.95     13.42 o 
   2  11   9        3.28       -6.88     16.01 o 
   3  11   9        0.16      -15.45     11.54 o 
  -2  12   9       92.27      117.73     17.86 o 
  -1  12   9        6.91        9.90     12.84 o 
   0  12   9      172.38      199.56     18.76 o 
   1  12   9       42.18       45.14     20.81 o 
   2  12   9      203.01      248.24     30.73 o 
  -6   0  10      642.70      699.76     37.45 o 
  -4   0  10      896.54      991.06     34.89 o 
  -2   0  10     1588.78     1438.72    152.71 o 
   0   0  10       86.38       70.74      8.88 o 
   2   0  10     1017.37     1013.47     93.37 o 
   4   0  10       97.99      124.85     13.35 o 
   6   0  10        7.59        1.76     16.97 o 
  -7   1  10       53.57       60.68     15.22 o 
  -6   1  10      292.08      328.60     20.89 o 
  -5   1  10      611.07      631.28     24.04 o 
  -4   1  10     1478.16     1533.10     87.00 o 
  -3   1  10      331.67      342.17     11.15 o 
  -2   1  10       72.21       80.77      5.53 o 
  -1   1  10      153.76      151.79      6.84 o 
   0   1  10     3594.31     3582.55    126.85 o 
   1   1  10      121.52      116.54      6.74 o 
   2   1  10       58.84       63.89      5.61 o 
   3   1  10      381.22      421.95     29.26 o 
   4   1  10      600.17      584.70     45.74 o 
   5   1  10        9.67        2.77      8.99 o 
   6   1  10      349.61      378.67     18.34 o 
   7   1  10        2.13        3.23     11.24 o 
  -7   2  10       21.84       17.27     13.01 o 
  -6   2  10      198.84      250.84     15.31 o 
  -5   2  10     1150.93     1209.42     24.51 o 
  -4   2  10        2.91        2.66      5.97 o 
  -3   2  10      393.54      359.24     23.12 o 
  -2   2  10     1747.17     1738.74     85.06 o 
  -1   2  10      608.72      531.47     24.16 o 
   0   2  10        2.63        0.63      4.01 o 
   1   2  10      632.68      541.70     21.94 o 
   2   2  10      166.67      154.16     12.37 o 
   3   2  10      539.07      537.76     34.43 o 
   4   2  10       46.12       42.83      7.35 o 
   5   2  10      143.37      182.65     13.14 o 
   6   2  10       44.15       51.33     11.67 o 
   7   2  10      281.85      291.01     19.87 o 
  -7   3  10      624.66      664.18     29.08 o 
  -6   3  10       18.61       22.22      9.93 o 
  -5   3  10      486.31      469.21     52.34 o 
  -4   3  10      823.88      864.06     20.44 o 
  -3   3  10     1892.89     1750.92    167.14 o 
  -2   3  10        1.69       -0.86      4.53 o 
  -1   3  10      820.75      733.90     48.79 o 
   0   3  10      591.00      568.20     29.02 o 
   1   3  10      454.64      418.78     30.26 o 
   2   3  10       20.01       24.39      7.11 o 
   3   3  10      799.67      833.80     83.84 o 
   4   3  10        4.16        5.73      7.08 o 
   5   3  10        0.29       -1.05      6.90 o 
   6   3  10        0.64       10.82     10.25 o 
   7   3  10        8.36       15.23     11.65 o 
  -7   4  10       18.26       21.77     14.67 o 
  -6   4  10        3.01       -2.85      9.22 o 
  -5   4  10     1765.43     1895.47    105.16 o 
  -4   4  10       28.11       25.98      7.51 o 
  -3   4  10      528.37      523.35     41.89 o 
  -2   4  10        0.05        1.98      2.83 o 
  -1   4  10      494.93      438.70     17.02 o 
   0   4  10      187.69      167.99      9.30 o 
   1   4  10     1686.58     1660.15     98.06 o 
   2   4  10      158.13      162.21     11.32 o 
   3   4  10      129.63      130.62     13.55 o 
   4   4  10       10.41        7.22      4.67 o 
   5   4  10      181.02      196.68     31.81 o 
   6   4  10        0.17       -9.68     12.16 o 
   7   4  10       34.43       52.01     16.04 o 
  -7   5  10      441.60      478.58     23.24 o 
  -6   5  10       23.22       32.60     10.64 o 
  -5   5  10      322.87      320.15     20.54 o 
  -4   5  10      544.15      462.66     46.52 o 
  -3   5  10      331.84      345.09     64.81 o 
  -2   5  10       58.79       48.42      7.64 o 
  -1   5  10      165.10      138.54     12.21 o 
   0   5  10       48.31       52.08      7.71 o 
   1   5  10     1400.46     1394.37    108.23 o 
   2   5  10       24.82       35.81      7.90 o 
   3   5  10     1000.69      968.70     72.31 o 
   4   5  10       81.86       82.61     10.26 o 
   5   5  10        2.12        9.34     11.48 o 
   6   5  10       10.90       13.72     12.17 o 
   7   5  10       23.17       35.62     16.47 o 
  -6   6  10      365.45      375.66     18.99 o 
  -5   6  10      456.10      435.65     61.19 o 
  -4   6  10       40.85       28.92      8.51 o 
  -3   6  10       75.97       74.62      9.24 o 
  -2   6  10      411.62      396.75     28.60 o 
  -1   6  10      644.11      590.26     51.22 o 
   0   6  10        0.19       -2.06     10.96 o 
   1   6  10       45.58       46.36     11.95 o 
   2   6  10     1524.98     1449.49     94.85 o 
   3   6  10        8.62        6.52      4.05 o 
   4   6  10      147.85      137.48     14.97 o 
   5   6  10      169.34      187.94     17.50 o 
   6   6  10        6.89        7.09     12.88 o 
  -6   7  10        9.53        1.54     13.40 o 
  -5   7  10       53.57       59.17     10.53 o 
  -4   7  10      593.93      534.59     92.54 o 
  -3   7  10       65.28       75.86      9.68 o 
  -2   7  10        4.28        9.06      9.22 o 
  -1   7  10      105.14      103.72     12.08 o 
   0   7  10     1182.48     1149.74     52.26 o 
   1   7  10        7.11       24.25     16.88 o 
   2   7  10      221.29      226.35     16.03 o 
   3   7  10       95.63       80.31      9.88 o 
   4   7  10       56.43       72.35     13.45 o 
   5   7  10       76.55       79.51     14.87 o 
   6   7  10        6.28       18.76     13.66 o 
  -5   8  10       57.17       36.38     13.64 o 
  -4   8  10       63.42       56.84     10.59 o 
  -3   8  10        1.00       -4.33     12.88 o 
  -2   8  10     1747.89     1707.63    248.72 o 
  -1   8  10        7.00        8.42      9.45 o 
   0   8  10        2.70       -2.22      9.05 o 
   1   8  10       25.30       22.93     10.41 o 
   2   8  10      275.54      339.09     28.01 o 
   3   8  10        2.41       -1.11      7.83 o 
   4   8  10       92.42      104.09     15.55 o 
   5   8  10       12.76        9.90     12.05 o 
  -5   9  10       12.09       11.81     10.66 o 
  -4   9  10      480.94      434.31    105.32 o 
  -3   9  10       99.13       89.96     20.49 o 
  -2   9  10       15.96       17.46     10.43 o 
  -1   9  10        2.16        7.10     10.64 o 
   0   9  10      494.37      532.37     23.59 o 
   1   9  10        0.39       -2.04      9.79 o 
   2   9  10       21.24       17.82      9.33 o 
   3   9  10      183.86      177.67     17.37 o 
   4   9  10       85.04      129.41     16.86 o 
   5   9  10        1.51        0.84     13.07 o 
  -4  10  10       16.22       17.36     13.54 o 
  -3  10  10      128.21      143.74     19.93 o 
  -2  10  10      492.76      546.61     65.54 o 
  -1  10  10       77.10       97.58     15.10 o 
   0  10  10        1.37       -3.80     10.58 o 
   1  10  10       69.83       73.98     16.41 o 
   2  10  10       23.90       46.17     13.52 o 
   3  10  10       21.89       40.52     13.92 o 
   4  10  10       29.02       68.30     15.51 o 
  -3  11  10      134.32      139.77     37.53 o 
  -2  11  10        2.39      -10.00     12.56 o 
  -1  11  10      205.21      222.12     19.86 o 
   0  11  10       44.97       53.14     13.98 o 
   1  11  10       61.36       46.22     24.01 o 
   2  11  10        0.50        0.48     18.09 o 
   3  11  10       77.81      109.01     16.35 o 
  -7   0  11      390.40      375.49     35.05 o 
  -5   0  11      140.03      134.77     20.65 o 
  -3   0  11     1680.95     1705.33     36.09 o 
  -1   0  11       11.44        7.38      6.88 o 
   1   0  11     1682.27     1547.86     93.79 o 
   3   0  11      108.76      110.91     13.81 o 
   5   0  11       98.97      103.26     14.95 o 
   7   0  11      138.42      139.74     19.52 o 
  -7   1  11      281.45      292.86     22.38 o 
  -6   1  11       23.93       22.58     13.36 o 
  -5   1  11      869.98      927.32     48.66 o 
  -4   1  11      438.85      390.37     44.84 o 
  -3   1  11      190.44      187.18      9.87 o 
  -2   1  11       69.55       62.33      6.52 o 
  -1   1  11      602.58      521.28     13.68 o 
   0   1  11       28.46       23.42      9.00 o 
   1   1  11       70.17       60.44      5.75 o 
   2   1  11      109.65      107.19      7.38 o 
   3   1  11       34.08       39.62      5.92 o 
   4   1  11       29.65       28.79      8.50 o 
   5   1  11      112.49      128.31     15.68 o 
   6   1  11       54.98       56.04     12.59 o 
   7   1  11      185.46      182.97     37.77 o 
  -7   2  11      263.27      302.27     23.42 o 
  -6   2  11      744.94      792.10     37.93 o 
  -5   2  11      392.69      389.95     21.77 o 
  -4   2  11     1363.94     1449.03     31.50 o 
  -3   2  11     1778.68     1836.71     30.26 o 
  -2   2  11      216.99      202.65      9.69 o 
  -1   2  11       59.13       56.89      5.54 o 
   0   2  11      455.13      421.16     11.01 o 
   1   2  11      315.27      252.09     27.10 o 
   2   2  11       71.12       66.64      6.68 o 
   3   2  11       95.72      100.21     12.03 o 
   4   2  11      339.55      336.06     31.09 o 
   5   2  11       39.60       43.14     10.88 o 
   6   2  11       29.62       27.32     11.18 o 
   7   2  11       14.55       10.58     11.61 o 
  -7   3  11       25.53       27.36     15.27 o 
  -6   3  11      119.21      152.81     15.84 o 
  -5   3  11       40.23       35.02      9.50 o 
  -4   3  11     1870.82     1915.30     44.72 o 
  -3   3  11       62.82       61.73      7.17 o 
  -2   3  11      874.00      785.04     36.72 o 
  -1   3  11      826.50      746.07     19.68 o 
   0   3  11      129.28      127.35      7.31 o 
   1   3  11       35.99       33.16      7.21 o 
   2   3  11      780.90      795.41     59.89 o 
   3   3  11       25.14       37.40     12.29 o 
   4   3  11        1.21        4.95      7.79 o 
   5   3  11       24.18       10.22      5.50 o 
   6   3  11      134.55      186.78     18.50 o 
   7   3  11      111.43      110.78     19.11 o 
  -6   4  11      656.45      732.00     23.25 o 
  -5   4  11       13.66       17.56      9.23 o 
  -4   4  11      188.21      209.41     13.84 o 
  -3   4  11       32.47       24.33     19.31 o 
  -2   4  11     1215.62      977.81    112.15 o 
  -1   4  11        5.71        5.65      6.44 o 
   0   4  11      689.78      638.50     19.67 o 
   1   4  11      123.66      114.26      9.64 o 
   2   4  11      196.78      183.77     12.45 o 
   3   4  11        1.88        2.18      7.44 o 
   4   4  11      225.26      191.45     19.46 o 
   5   4  11       14.63       10.56      8.58 o 
   6   4  11        1.57       -0.80     12.21 o 
  -6   5  11       52.43       48.87     11.64 o 
  -5   5  11      271.62      291.18     16.71 o 
  -4   5  11     1347.78     1374.03     69.62 o 
  -3   5  11        9.37        1.77      7.38 o 
  -2   5  11      180.21      175.10      9.85 o 
  -1   5  11      263.76      268.20     16.95 o 
   0   5  11       16.38       17.70      9.22 o 
   1   5  11      202.44      192.04     13.92 o 
   2   5  11      271.62      270.06     25.85 o 
   3   5  11       27.76       40.12      9.02 o 
   4   5  11       19.20        8.99      4.71 o 
   5   5  11        1.79       -5.66     12.22 o 
   6   5  11      175.08      196.70     19.79 o 
  -6   6  11      389.53      384.44     60.85 o 
  -5   6  11       18.33       21.73     12.52 o 
  -4   6  11       87.34       72.89     10.52 o 
  -3   6  11      709.90      566.13    121.13 o 
  -2   6  11      172.91      175.89     14.99 o 
  -1   6  11       50.43       66.91     11.83 o 
   0   6  11       21.41       24.95     10.24 o 
   1   6  11       52.08       64.90      8.92 o 
   2   6  11      100.49       89.16     11.40 o 
   3   6  11        4.10        1.84      8.21 o 
   4   6  11      273.14      217.26     24.84 o 
   5   6  11       74.03       87.26     15.79 o 
   6   6  11        4.11       -0.62     13.06 o 
  -5   7  11      583.93      658.69     45.30 o 
  -4   7  11      116.42       76.41     46.05 o 
  -3   7  11       74.81       64.68     10.15 o 
  -2   7  11        5.13        7.22     10.37 o 
  -1   7  11     1139.84     1073.84     51.78 o 
   0   7  11       43.93       57.30     11.70 o 
   1   7  11       43.70       44.26     11.77 o 
   2   7  11       50.44       52.15      9.51 o 
   3   7  11      147.29       86.50     59.51 o 
   4   7  11        7.66        3.46     12.44 o 
   5   7  11       99.73      112.69     17.14 o 
  -5   8  11       65.77       84.05     16.88 o 
  -4   8  11        1.02        3.18      9.11 o 
  -3   8  11      576.60      582.00     67.14 o 
  -2   8  11       20.08       11.09     11.34 o 
  -1   8  11       22.03       13.42     11.08 o 
   0   8  11       23.81       18.93     10.72 o 
   1   8  11      724.84      763.01     27.47 o 
   2   8  11        5.05       -5.46      8.31 o 
   3   8  11        3.01        6.95      8.65 o 
   4   8  11        0.26        0.59     12.11 o 
   5   8  11       79.91      102.24     17.19 o 
  -4   9  11       18.88       29.46     12.56 o 
  -3   9  11       32.04       41.37     13.30 o 
  -2   9  11      142.80      150.89     17.12 o 
  -1   9  11      596.33      647.41     48.42 o 
   0   9  11       36.88       34.56     12.50 o 
   1   9  11      126.67      143.75     16.27 o 
   2   9  11       42.60       17.22      9.28 o 
   3   9  11       61.47       96.14     15.61 o 
   4   9  11        4.34       -6.97     12.39 o 
  -3  10  11      125.27      160.62     37.21 o 
  -2  10  11       78.75       81.93     15.72 o 
  -1  10  11       27.58       28.04     12.95 o 
   0  10  11      184.71      213.27     19.05 o 
   1  10  11       98.40      107.43     15.90 o 
   2  10  11        3.38        3.11     10.76 o 
   3  10  11        0.76       -0.54     13.18 o 
  -1  11  11       61.68       73.42     16.75 o 
   0  11  11      123.92      170.73     21.45 o 
   1  11  11        0.03       -4.75     12.21 o 
  -6   0  12      276.94      281.22     30.09 o 
  -4   0  12      160.12      146.60     14.97 o 
  -2   0  12        3.41       -0.32     12.48 o 
   0   0  12      968.65      934.90     84.11 o 
   2   0  12       83.94      102.46     10.49 o 
   4   0  12       39.63       58.71     13.17 o 
   6   0  12        1.39        4.36     13.69 o 
  -6   1  12      605.60      590.50     26.71 o 
  -5   1  12       69.47       73.68     10.48 o 
  -4   1  12       43.26       54.82      8.14 o 
  -3   1  12      445.45      421.43     15.67 o 
  -2   1  12     1010.04      958.81     26.48 o 
  -1   1  12      110.01       96.76      7.87 o 
   0   1  12        0.26       -2.31      4.18 o 
   1   1  12       74.23       55.72     13.04 o 
   2   1  12      336.78      340.10     23.58 o 
   3   1  12        0.12       -3.24      5.18 o 
   4   1  12       76.74       87.62      8.76 o 
   5   1  12       41.35       53.84     10.54 o 
   6   1  12        5.43       -6.88      9.18 o 
  -6   2  12      112.85      151.02     17.42 o 
  -5   2  12        2.55        4.61      8.92 o 
  -4   2  12       11.05       16.95     10.40 o 
  -3   2  12       94.69      109.62     10.38 o 
  -2   2  12        2.16       -2.17      6.36 o 
  -1   2  12      646.15      557.57     19.29 o 
   0   2  12     2125.92     1981.71     90.19 o 
   1   2  12      371.23      342.93     15.92 o 
   2   2  12       56.02       59.10      7.05 o 
   3   2  12      299.21      319.23     21.90 o 
   4   2  12       74.23       70.66     16.49 o 
   5   2  12        6.08       11.22     10.61 o 
   6   2  12       16.63       33.19     11.78 o 
  -6   3  12       69.03       78.63     13.91 o 
  -5   3  12      437.35      482.95     19.16 o 
  -4   3  12       55.81       12.31     24.01 o 
  -3   3  12      130.97      134.45     12.07 o 
  -2   3  12      440.32      413.18     24.16 o 
  -1   3  12      776.60      703.87     23.52 o 
   0   3  12      106.65      110.97      7.63 o 
   1   3  12      519.42      521.64     28.04 o 
   2   3  12       22.62       21.71     10.22 o 
   3   3  12       25.78       25.40      8.92 o 
   4   3  12        0.57       -2.60      8.25 o 
   5   3  12      162.36      171.28     21.20 o 
   6   3  12        3.62        3.15     13.35 o 
  -6   4  12       35.25       23.32     14.91 o 
  -5   4  12      117.92      130.68     16.41 o 
  -4   4  12        2.65       13.61     11.37 o 
  -3   4  12      456.71      470.40     29.09 o 
  -2   4  12        3.94        2.58      6.02 o 
  -1   4  12      618.70      556.23     22.72 o 
   0   4  12        1.37       -5.79      6.79 o 
   1   4  12       22.08       27.33     10.46 o 
   2   4  12        2.66       -0.28      7.63 o 
   3   4  12      641.45      642.30     38.82 o 
   4   4  12      117.52       99.74     11.80 o 
   5   4  12       57.35       16.88     16.24 o 
   6   4  12        7.00        4.76     13.54 o 
  -6   5  12       14.02       10.82     14.29 o 
  -5   5  12      717.01      769.12     29.43 o 
  -4   5  12       20.88       26.29     12.37 o 
  -3   5  12      247.10      224.34     29.37 o 
  -2   5  12      174.71      140.45     12.87 o 
  -1   5  12      305.79      275.38     18.08 o 
   0   5  12       76.48       76.19     12.37 o 
   1   5  12      174.06      185.24     19.37 o 
   2   5  12       18.17       10.67      8.38 o 
   3   5  12      116.99      122.75     12.87 o 
   4   5  12       23.78       30.59      9.54 o 
   5   5  12      111.11      122.75     17.48 o 
  -5   6  12       17.66       39.28     14.31 o 
  -4   6  12      188.81      231.48     19.47 o 
  -3   6  12      384.38      383.65     21.48 o 
  -2   6  12        3.45       -3.86      9.49 o 
  -1   6  12      104.15      116.03     14.41 o 
   0   6  12      501.39      508.84     22.97 o 
   1   6  12       10.49        8.89     10.13 o 
   2   6  12       29.19       35.89      9.68 o 
   3   6  12      108.96      111.46     12.08 o 
   4   6  12       30.98       21.04     13.71 o 
   5   6  12        5.13       -0.67     13.58 o 
  -5   7  12      166.37      206.03     20.71 o 
  -4   7  12       44.42       38.67     13.26 o 
  -3   7  12       14.76       15.91     11.52 o 
  -2   7  12      468.48      471.56     41.61 o 
  -1   7  12       40.92       44.73     13.36 o 
   0   7  12       44.23       52.05     13.36 o 
   1   7  12       43.95       47.44     12.76 o 
   2   7  12      460.67      468.05     18.90 o 
   3   7  12        9.52        7.53      9.23 o 
   4   7  12        6.48        3.75     12.65 o 
   5   7  12        4.89       14.67     14.54 o 
  -4   8  12      324.64      332.07     33.47 o 
  -3   8  12        7.78       21.24     12.37 o 
  -2   8  12       19.12       24.58     12.64 o 
  -1   8  12       41.92       50.74     13.45 o 
   0   8  12      498.52      525.64     24.64 o 
   1   8  12        4.50       -1.67     11.53 o 
   2   8  12      199.40      209.03     18.33 o 
   3   8  12      190.69      170.90     18.22 o 
   4   8  12       69.06       91.95     16.98 o 
  -3   9  12       12.94        7.01     14.89 o 
  -2   9  12      356.08      408.82     24.44 o 
  -1   9  12       19.02       16.93     12.49 o 
   0   9  12        0.09        2.50     12.28 o 
   1   9  12       33.82       37.93     14.26 o 
   2   9  12      428.34      429.05     24.90 o 
   3   9  12       13.87       12.82     13.18 o 
  -1  10  12       25.23       38.25     15.27 o 
   0  10  12      198.50      228.67     20.99 o 
   1  10  12      116.35      134.93     18.05 o 
  -5   0  13      457.62      494.89     34.25 o 
  -3   0  13       38.20       31.05     16.01 o 
  -1   0  13     1465.42     1352.30     44.98 o 
   1   0  13       17.11       10.11      9.73 o 
   3   0  13      191.81      201.35     17.01 o 
   5   0  13       18.76       27.23     15.22 o 
  -6   1  13       47.71       52.00     27.29 o 
  -5   1  13       42.44       47.02     12.27 o 
  -4   1  13       80.24       83.98     13.12 o 
  -3   1  13      674.68      669.08     24.44 o 
  -2   1  13      211.35      197.04     16.46 o 
  -1   1  13        2.43       -0.77      6.97 o 
   0   1  13      249.60      244.94     13.66 o 
   1   1  13     1056.91      986.51     44.27 o 
   2   1  13       15.01        9.06      6.43 o 
   3   1  13       22.43       31.21      7.30 o 
   4   1  13       33.73       43.59      8.43 o 
   5   1  13        6.98       16.17     10.38 o 
   6   1  13        5.10        1.67     10.62 o 
  -6   2  13        8.45       18.57     20.17 o 
  -5   2  13      422.53      456.00     33.13 o 
  -4   2  13      343.67      383.17     30.25 o 
  -3   2  13       11.61       11.80     10.24 o 
  -2   2  13      229.94      235.13     22.17 o 
  -1   2  13      123.27      130.09     11.06 o 
   0   2  13       78.77       73.02      8.20 o 
   1   2  13        2.76        4.77      5.98 o 
   2   2  13      271.76      292.13     17.03 o 
   3   2  13       47.96       55.98      8.81 o 
   4   2  13       41.62       45.82      9.42 o 
   5   2  13       20.95       22.21     11.85 o 
  -5   3  13       44.39       49.13     13.97 o 
  -4   3  13      384.79      405.96     24.81 o 
  -3   3  13       13.53       34.25     16.01 o 
  -2   3  13      276.88      277.24     14.49 o 
  -1   3  13        0.00       -2.05      5.09 o 
   0   3  13      239.54      204.88     13.46 o 
   1   3  13      876.26      807.18     44.59 o 
   2   3  13      260.36      258.87     12.85 o 
   3   3  13       22.16       26.03      8.51 o 
   4   3  13      397.19      414.26     48.96 o 
   5   3  13       16.18       22.53     10.29 o 
  -5   4  13        0.60        1.72     12.67 o 
  -4   4  13      608.98      629.17     38.41 o 
  -3   4  13       28.12       31.66     11.97 o 
  -2   4  13      232.85      224.84     13.76 o 
  -1   4  13        0.11        3.74      8.05 o 
   0   4  13      383.95      343.47     15.68 o 
   1   4  13        0.47       -4.58      6.74 o 
   2   4  13      207.44      191.87     16.63 o 
   3   4  13       45.15       49.63     10.67 o 
   4   4  13        9.56        1.95      9.46 o 
   5   4  13        6.99       16.88     10.07 o 
  -5   5  13        0.14       -4.19     12.72 o 
  -4   5  13      570.95      600.74     26.20 o 
  -3   5  13       19.59       28.01     11.54 o 
  -2   5  13      288.75      335.31     30.25 o 
  -1   5  13        2.79        6.23     10.02 o 
   0   5  13      110.85      106.22     14.47 o 
   1   5  13      125.88      132.39     15.27 o 
   2   5  13        9.06        5.50      8.97 o 
   3   5  13        5.19       13.22      9.64 o 
   4   5  13      123.16      137.32     13.68 o 
   5   5  13        0.98        4.12      5.72 o 
  -4   6  13      486.70      518.15     42.57 o 
  -3   6  13        0.46        6.17      4.93 o 
  -2   6  13      234.53      194.08     17.25 o 
  -1   6  13      238.03      248.38     24.25 o 
   0   6  13      101.79       95.79     14.20 o 
   1   6  13        1.54        4.08     10.98 o 
   2   6  13       23.01       27.43      9.61 o 
   3   6  13      182.12      199.97     22.76 o 
   4   6  13        3.59        6.33      9.84 o 
  -4   7  13       37.26       56.34     15.90 o 
  -3   7  13      363.21      374.94     51.38 o 
  -2   7  13       33.93       53.53     14.08 o 
  -1   7  13        6.27       10.00     11.60 o 
   0   7  13       22.26       29.52     13.07 o 
   1   7  13      189.91      236.46     20.17 o 
   2   7  13       17.16       20.56     12.64 o 
   3   7  13       59.01       55.38     11.66 o 
   4   7  13        8.53        7.82     14.56 o 
  -3   8  13        1.64        2.81     11.83 o 
  -2   8  13        0.71       -2.14     12.64 o 
  -1   8  13      406.09      468.58     25.56 o 
   0   8  13        0.02       -3.76     12.22 o 
   1   8  13        1.27        9.28     12.83 o 
   2   8  13       71.93       68.41     15.48 o 
   3   8  13      238.11      249.88     17.44 o 
  -1   9  13        3.31       -1.32     13.46 o 
   0   9  13       10.91       30.01     14.93 o 
   1   9  13      119.99      152.72     19.69 o 
  -4   0  14       68.50       81.47     20.17 o 
  -2   0  14     1216.21     1085.17     44.01 o 
   0   0  14      125.57      123.23     18.65 o 
   2   0  14      167.24      171.01     32.09 o 
   4   0  14       22.30       41.61     14.78 o 
  -4   1  14      688.34      631.58     36.81 o 
  -3   1  14      192.03      198.81     17.39 o 
  -2   1  14       25.33       12.16     10.77 o 
  -1   1  14       42.52       41.44     11.76 o 
   0   1  14      229.98      215.20     11.66 o 
   1   1  14       10.90        3.10      4.82 o 
   2   1  14       64.57       74.90      8.52 o 
   3   1  14       27.64       37.76      9.36 o 
   4   1  14       41.56       52.01      9.99 o 
   5   1  14        5.39       -2.30     11.11 o 
  -5   2  14      286.61      306.98     32.17 o 
  -4   2  14       13.99       19.05     17.29 o 
  -3   2  14       88.04      115.55     14.62 o 
  -2   2  14      341.13      314.22     19.59 o 
  -1   2  14       89.38       90.62     10.68 o 
   0   2  14       32.74       22.20      8.28 o 
   1   2  14      130.42      139.23     10.39 o 
   2   2  14      442.90      390.59     26.56 o 
   3   2  14       13.24       10.36      8.53 o 
   4   2  14       12.58        7.62      9.25 o 
   5   2  14       74.89       80.51     15.36 o 
  -5   3  14       51.43       71.54     22.73 o 
  -4   3  14        1.60        2.40     17.29 o 
  -3   3  14      835.12      804.75     41.77 o 
  -2   3  14        8.87        0.15     10.54 o 
  -1   3  14      143.77      128.90     12.66 o 
   0   3  14        4.79        3.97      8.25 o 
   1   3  14       55.00       55.31      7.83 o 
   2   3  14        0.67       -0.93      7.53 o 
   3   3  14       87.20       87.24     10.49 o 
   4   3  14        2.43       -1.11      9.03 o 
  -4   4  14       49.26       62.10     21.45 o 
  -3   4  14      720.33      727.93     41.29 o 
  -2   4  14       12.05       10.71      8.90 o 
  -1   4  14      148.14      145.26     12.49 o 
   0   4  14        9.02        5.51      8.79 o 
   1   4  14       66.65       81.70     14.06 o 
   2   4  14       27.81        8.81      7.65 o 
   3   4  14        8.31        2.77      8.77 o 
   4   4  14       19.42       16.92     10.93 o 
  -4   5  14      419.49      454.23     36.97 o 
  -3   5  14      474.21      472.16     36.17 o 
  -2   5  14        0.01        2.27      9.60 o 
  -1   5  14      265.23      245.98     19.58 o 
   0   5  14        9.21       11.39     11.39 o 
   1   5  14       32.73       44.00     13.27 o 
   2   5  14       17.65       30.31     12.94 o 
   3   5  14       82.51       96.59     13.22 o 
   4   5  14       14.72       28.75     11.45 o 
  -3   6  14      105.05      116.84     24.81 o 
  -2   6  14      156.48      179.03     18.26 o 
  -1   6  14      178.58      173.77     18.81 o 
   0   6  14        2.46        1.59     12.16 o 
   1   6  14       40.18       64.90     14.73 o 
   2   6  14       94.47       99.60     18.25 o 
   3   6  14        4.80        2.28     10.44 o 
  -2   7  14        0.94        3.65     12.90 o 
  -1   7  14       28.88       40.33     14.45 o 
   0   7  14      210.18      245.57     20.92 o 
   1   7  14        1.71        9.98     13.24 o 
   2   7  14       56.02       68.97     16.11 o 
  -1   8  14        6.45        2.31     14.01 o 
   0   8  14        2.19        1.16     13.69 o 
   1   8  14       23.41       28.00     15.45 o 
  -3   0  15       71.74       80.83     21.13 o 
  -1   0  15       13.81       18.57     16.33 o 
   1   0  15      997.76      756.02     96.99 o 
   3   0  15       65.42       53.03     14.70 o 
  -4   1  15       27.23       25.77     18.25 o 
  -3   1  15        3.93       11.22     11.92 o 
  -2   1  15        3.84        0.21     11.26 o 
  -1   1  15      365.13      328.82     20.47 o 
   0   1  15       35.36       33.53      9.69 o 
   1   1  15       28.57       19.58      7.86 o 
   2   1  15       17.90       24.62      8.73 o 
   3   1  15       64.74       67.82     11.03 o 
   4   1  15        6.37       16.50     10.27 o 
  -4   2  15       47.17       41.93     19.53 o 
  -3   2  15       43.94       46.86     13.71 o 
  -2   2  15       32.31       36.17     12.51 o 
  -1   2  15        0.50        9.55     11.36 o 
   0   2  15       35.89       24.48      6.50 o 
   1   2  15       68.04       61.58      9.37 o 
   2   2  15        1.44       -7.77      7.31 o 
   3   2  15       23.78       32.62     10.23 o 
   4   2  15       18.82       18.25     10.88 o 
  -3   3  15       59.88       67.70     21.45 o 
  -2   3  15      304.55      281.23     20.13 o 
  -1   3  15       45.06       35.61      9.97 o 
   0   3  15      140.91      136.99     13.02 o 
   1   3  15       59.92       59.37     11.27 o 
   2   3  15       18.99       19.90      6.54 o 
   3   3  15       64.71       46.93     10.45 o 
  -3   4  15       65.18       68.98     22.25 o 
  -2   4  15      219.62      223.25     24.01 o 
  -1   4  15       15.19        1.63      6.81 o 
   0   4  15      465.80      454.17     26.65 o 
   1   4  15        0.49       -6.51     11.76 o 
   2   4  15        3.30        0.08      8.36 o 
   3   4  15        1.33       -9.65      9.44 o 
  -2   5  15      158.21      190.14     26.09 o 
  -1   5  15       90.47      110.68     16.13 o 
   0   5  15      106.64      103.34     15.90 o 
   1   5  15        0.08        6.59     12.90 o 
   2   5  15       67.67       86.05     16.47 o 
  -1   6  15        6.47       -3.13     13.30 o 
   0   6  15      144.58      161.75     19.35 o 
   1   6  15       32.94       44.35     15.67 o 
  -2   0  16        8.00       -0.16     16.17 o 
   0   0  16       83.79       84.19     21.29 o 
   2   0  16        0.44        1.46     12.73 o 
  -2   1  16       95.15      118.16     16.57 o 
  -1   1  16        6.61        4.39     11.86 o 
   0   1  16        1.73        3.06     11.48 o 
   1   1  16        3.19        0.54      9.16 o 
   2   1  16      560.07      511.58     54.68 o 
  -2   2  16        0.11        1.41     12.08 o 
  -1   2  16       38.90       37.07     13.66 o 
   0   2  16       99.98       62.31     24.66 o 
   1   2  16       88.18       88.08     12.59 o 
   2   2  16        4.93        2.74     11.31 o 
  -2   3  16       33.05       33.86     13.79 o 
  -1   3  16      107.50      115.92     16.51 o 
   0   3  16        1.23        0.02      9.44 o 
   1   3  16      115.50      114.76     17.54 o 
   2   3  16        3.15       -7.32     13.71 o 
  -1   4  16      171.72      184.29     18.66 o 
   0   4  16       41.53       43.99     15.20 o 
   1   4  16       92.66       81.52     17.09 o 
                                                 
